# Supplementary material for: Integrative Analysis of Gene Networks Associated with Adipose and Muscle Traits in Hanwoo Steers
Source: Animals (Basel). 2025 Nov 3;15(21):3201. doi: 10.3390/ani15213201 (PMC12609989; doi:10.3390/ani15213201)
Supplement: Supplementary file 1 [file animals-15-03201-s001.zip]

Archive with 1 entries (1 files):
- animals-3924472-supplementary.xlsx
