# Supplementary material for: Integrative Analysis of Gene Networks Associated with Adipose and Muscle Traits in Hanwoo Steers
Source: Animals (Basel). 2025 Nov 3;15(21):3201. doi: 10.3390/ani15213201 (PMC12609989; doi:10.3390/ani15213201)
Supplement: Supplementary file 1 [file animals-15-03201-s001.zip › animals-3924472-supplementary.xlsx]

## Sheet: Blue
automated_textmining	coexpression	combined_score	database_annotated	experimentally_determined_interaction	gene_fusion	homology	interaction	name	neighborhood_on_chromosome	node1_string_id	node2_string_id	path length	phylogenetic_cooccurrence	selected	shared interaction	shared name
0.991	0.08	0.999	0.9	0.951	0	0.576	interacts with	MYD88 (interacts with) TLR4	0	9913.ENSBTAP00000000735	9913.ENSBTAP00000008190		0	FALSE	interacts with	MYD88 (interacts with) TLR4
0.981	0.088	0.998	0.9	0.271	0	0.57	interacts with	MYD88 (interacts with) TLR2	0	9913.ENSBTAP00000000735	9913.ENSBTAP00000010530		0	FALSE	interacts with	MYD88 (interacts with) TLR2
0.985	0.061	0.998	0.9	0.102	0	0	interacts with	ITGB1 (interacts with) VCAM1	0	9913.ENSBTAP00000052015	9913.ENSBTAP00000042029		0	FALSE	interacts with	ITGB1 (interacts with) VCAM1
0.985	0.061	0.998	0.9	0.102	0	0	interacts with	ITGB1 (interacts with) LOC534578	0	9913.ENSBTAP00000052015	9913.ENSBTAP00000042031		0	FALSE	interacts with	ITGB1 (interacts with) LOC534578
0.966	0.153	0.995	0.65	0.607	0	0	interacts with	CCL2 (interacts with) CCR5	0	9913.ENSBTAP00000013146	9913.ENSBTAP00000010652		0	FALSE	interacts with	CCL2 (interacts with) CCR5
0.948	0	0.994	0.9	0.1	0	0	interacts with	ACTB (interacts with) CASP3	0	9913.ENSBTAP00000036739	9913.ENSBTAP00000021099		0	FALSE	interacts with	ACTB (interacts with) CASP3
0.885	0.3	0.991	0.9	0.072	0	0.616	interacts with	TLR2 (interacts with) TLR4	0	9913.ENSBTAP00000010530	9913.ENSBTAP00000008190		0	FALSE	interacts with	TLR2 (interacts with) TLR4
0.79	0.481	0.988	0.9	0.07	0	0	interacts with	ACTB (interacts with) RHOA	0	9913.ENSBTAP00000036739	9913.ENSBTAP00000005600		0	FALSE	interacts with	ACTB (interacts with) RHOA
0.85	0	0.984	0.9	0.064	0	0	interacts with	ACTB (interacts with) ITGB1	0	9913.ENSBTAP00000036739	9913.ENSBTAP00000052015		0	FALSE	interacts with	ACTB (interacts with) ITGB1
0.81	0.129	0.982	0.9	0	0	0	interacts with	HGF (interacts with) IGF1	0	9913.ENSBTAP00000023490	9913.ENSBTAP00000055243		0	FALSE	interacts with	HGF (interacts with) IGF1
0.894	0	0.98	0.65	0.515	0	0	interacts with	CCL2 (interacts with) CX3CR1	0	9913.ENSBTAP00000013146	9913.ENSBTAP00000058721		0	FALSE	interacts with	CCL2 (interacts with) CX3CR1
0.761	0.103	0.976	0.9	0.052	0	0	interacts with	AKT1 (interacts with) BCL2	0	9913.ENSBTAP00000023461	9913.ENSBTAP00000025701		0	FALSE	interacts with	AKT1 (interacts with) BCL2
0.939	0	0.97	0.5	0.104	0	0	interacts with	SMAD2 (interacts with) TGFB1	0	9913.ENSBTAP00000017649	9913.ENSBTAP00000064484		0	FALSE	interacts with	SMAD2 (interacts with) TGFB1
0.952	0.091	0.96	0	0.163	0	0	interacts with	BCL2 (interacts with) CASP3	0	9913.ENSBTAP00000025701	9913.ENSBTAP00000021099		0	FALSE	interacts with	BCL2 (interacts with) CASP3
0.949	0.1	0.952	0	0	0	0	interacts with	CCN2 (interacts with) TGFB1	0	9913.ENSBTAP00000073256	9913.ENSBTAP00000064484		0	FALSE	interacts with	CCN2 (interacts with) TGFB1
0.933	0.133	0.943	0	0.1	0	0	interacts with	CD44 (interacts with) SELL	0	9913.ENSBTAP00000048925	9913.ENSBTAP00000044113		0	FALSE	interacts with	CD44 (interacts with) SELL
0.939	0.055	0.942	0	0.074	0	0	interacts with	CD44 (interacts with) ITGB1	0	9913.ENSBTAP00000048925	9913.ENSBTAP00000052015		0	FALSE	interacts with	CD44 (interacts with) ITGB1
0.937	0.084	0.94	0	0	0	0	interacts with	FGF2 (interacts with) TGFB1	0	9913.ENSBTAP00000007477	9913.ENSBTAP00000064484		0	FALSE	interacts with	FGF2 (interacts with) TGFB1
0.931	0.097	0.939	0	0.104	0	0	interacts with	CD44 (interacts with) FGF2	0	9913.ENSBTAP00000048925	9913.ENSBTAP00000007477		0	FALSE	interacts with	CD44 (interacts with) FGF2
0	0.372	0.935	0.9	0	0	0.985	interacts with	LOC534578 (interacts with) VCAM1	0	9913.ENSBTAP00000042031	9913.ENSBTAP00000042029		0.048	FALSE	interacts with	LOC534578 (interacts with) VCAM1
0.81	0.12	0.93	0.5	0.271	0	0	interacts with	ITGB1 (interacts with) TGFB1	0	9913.ENSBTAP00000052015	9913.ENSBTAP00000064484		0	FALSE	interacts with	ITGB1 (interacts with) TGFB1
0.929	0	0.929	0	0.042	0	0	interacts with	ANXA5 (interacts with) CASP3	0	9913.ENSBTAP00000028988	9913.ENSBTAP00000021099		0	FALSE	interacts with	ANXA5 (interacts with) CASP3
0.92	0.098	0.927	0	0.063	0	0	interacts with	ACTB (interacts with) BCL2	0	9913.ENSBTAP00000036739	9913.ENSBTAP00000025701		0	FALSE	interacts with	ACTB (interacts with) BCL2
0.924	0.082	0.927	0	0	0	0	interacts with	ANXA5 (interacts with) BCL2	0	9913.ENSBTAP00000028988	9913.ENSBTAP00000025701		0	FALSE	interacts with	ANXA5 (interacts with) BCL2
0.883	0.364	0.922	0	0	0	0	interacts with	CD86 (interacts with) FCGR3A	0	9913.ENSBTAP00000071927	9913.ENSBTAP00000069304		0	FALSE	interacts with	CD86 (interacts with) FCGR3A
0.916	0	0.916	0	0	0	0	interacts with	IGF1 (interacts with) TGFB1	0	9913.ENSBTAP00000055243	9913.ENSBTAP00000064484		0	FALSE	interacts with	IGF1 (interacts with) TGFB1
0.906	0.137	0.915	0	0	0	0	interacts with	CD44 (interacts with) TLR4	0	9913.ENSBTAP00000048925	9913.ENSBTAP00000008190		0	FALSE	interacts with	CD44 (interacts with) TLR4
0.903	0.079	0.909	0	0.064	0	0	interacts with	ACTB (interacts with) ANXA5	0	9913.ENSBTAP00000036739	9913.ENSBTAP00000028988		0	FALSE	interacts with	ACTB (interacts with) ANXA5
0.896	0.128	0.906	0	0	0	0	interacts with	FGF2 (interacts with) IGF1	0	9913.ENSBTAP00000007477	9913.ENSBTAP00000055243		0	FALSE	interacts with	FGF2 (interacts with) IGF1
0.891	0.089	0.898	0	0.06	0	0	interacts with	ACTB (interacts with) HIF1A	0	9913.ENSBTAP00000036739	9913.ENSBTAP00000027885		0	FALSE	interacts with	ACTB (interacts with) HIF1A
0.674	0.112	0.894	0.65	0.084	0	0	interacts with	ITGB1 (interacts with) VWF	0	9913.ENSBTAP00000052015	9913.ENSBTAP00000016273		0	FALSE	interacts with	ITGB1 (interacts with) VWF
0.887	0.085	0.892	0	0	0	0	interacts with	FGF2 (interacts with) HGF	0	9913.ENSBTAP00000007477	9913.ENSBTAP00000023490		0	FALSE	interacts with	FGF2 (interacts with) HGF
0.824	0.398	0.889	0	0	0	0	interacts with	FCGR3A (interacts with) SELL	0	9913.ENSBTAP00000069304	9913.ENSBTAP00000044113		0	FALSE	interacts with	FCGR3A (interacts with) SELL
0.885	0	0.885	0	0	0	0	interacts with	FGF7 (interacts with) IGF1	0	9913.ENSBTAP00000062832	9913.ENSBTAP00000055243		0	FALSE	interacts with	FGF7 (interacts with) IGF1
0.865	0.071	0.869	0	0	0	0	interacts with	ACTB (interacts with) TGFB1	0	9913.ENSBTAP00000036739	9913.ENSBTAP00000064484		0	FALSE	interacts with	ACTB (interacts with) TGFB1
0.847	0.153	0.865	0	0.048	0	0	interacts with	FCGR3A (interacts with) TLR4	0	9913.ENSBTAP00000069304	9913.ENSBTAP00000008190		0	FALSE	interacts with	FCGR3A (interacts with) TLR4
0.84	0	0.861	0	0.166	0	0	interacts with	AKT1 (interacts with) CASP3	0	9913.ENSBTAP00000023461	9913.ENSBTAP00000021099		0	FALSE	interacts with	AKT1 (interacts with) CASP3
0.854	0.084	0.86	0	0	0	0	interacts with	CD44 (interacts with) VCAM1	0	9913.ENSBTAP00000048925	9913.ENSBTAP00000042029		0	FALSE	interacts with	CD44 (interacts with) VCAM1
0.845	0.075	0.86	0	0.104	0	0	interacts with	ACTB (interacts with) TLR4	0	9913.ENSBTAP00000036739	9913.ENSBTAP00000008190		0	FALSE	interacts with	ACTB (interacts with) TLR4
0.814	0.252	0.855	0	0	0	0	interacts with	CD86 (interacts with) TLR4	0	9913.ENSBTAP00000071927	9913.ENSBTAP00000008190		0	FALSE	interacts with	CD86 (interacts with) TLR4
0.854	0	0.854	0	0	0	0	interacts with	CD44 (interacts with) LOC534578	0	9913.ENSBTAP00000048925	9913.ENSBTAP00000042031		0	FALSE	interacts with	CD44 (interacts with) LOC534578
0.835	0.138	0.852	0	0	0	0	interacts with	CD44 (interacts with) CD86	0	9913.ENSBTAP00000048925	9913.ENSBTAP00000071927		0	FALSE	interacts with	CD44 (interacts with) CD86
0.835	0.138	0.851	0	0	0	0	interacts with	SELL (interacts with) VCAM1	0	9913.ENSBTAP00000044113	9913.ENSBTAP00000042029		0	FALSE	interacts with	SELL (interacts with) VCAM1
0.831	0.149	0.85	0	0	0	0	interacts with	CD163 (interacts with) CD86	0	9913.ENSBTAP00000026215	9913.ENSBTAP00000071927		0	FALSE	interacts with	CD163 (interacts with) CD86
0.835	0.126	0.85	0	0	0	0	interacts with	LOC534578 (interacts with) SELL	0	9913.ENSBTAP00000042031	9913.ENSBTAP00000044113		0	FALSE	interacts with	LOC534578 (interacts with) SELL
0.849	0	0.849	0	0	0	0	interacts with	FGF7 (interacts with) HGF	0	9913.ENSBTAP00000062832	9913.ENSBTAP00000023490		0	FALSE	interacts with	FGF7 (interacts with) HGF
0.84	0.087	0.848	0	0	0	0	interacts with	IL18 (interacts with) TLR4	0	9913.ENSBTAP00000055793	9913.ENSBTAP00000008190		0	FALSE	interacts with	IL18 (interacts with) TLR4
0.688	0.069	0.843	0.5	0.048	0	0	interacts with	RHOA (interacts with) TGFB1	0	9913.ENSBTAP00000005600	9913.ENSBTAP00000064484		0	FALSE	interacts with	RHOA (interacts with) TGFB1
0.823	0.077	0.841	0	0.107	0	0	interacts with	CD44 (interacts with) HGF	0	9913.ENSBTAP00000048925	9913.ENSBTAP00000023490		0	FALSE	interacts with	CD44 (interacts with) HGF
0.809	0.076	0.841	0	0.169	0	0	interacts with	BCL2 (interacts with) HIF1A	0	9913.ENSBTAP00000025701	9913.ENSBTAP00000027885		0	FALSE	interacts with	BCL2 (interacts with) HIF1A
0.774	0.18	0.836	0	0.189	0	0	interacts with	CD163 (interacts with) FCGR3A	0	9913.ENSBTAP00000026215	9913.ENSBTAP00000069304		0	FALSE	interacts with	CD163 (interacts with) FCGR3A
0.833	0	0.833	0	0	0	0	interacts with	LOC534578 (interacts with) VWF	0	9913.ENSBTAP00000042031	9913.ENSBTAP00000016273		0	FALSE	interacts with	LOC534578 (interacts with) VWF
0.832	0	0.832	0	0	0	0	interacts with	VCAM1 (interacts with) VWF	0	9913.ENSBTAP00000042029	9913.ENSBTAP00000016273		0	FALSE	interacts with	VCAM1 (interacts with) VWF
0.792	0.165	0.831	0	0.103	0	0	interacts with	CCL2 (interacts with) VCAM1	0	9913.ENSBTAP00000013146	9913.ENSBTAP00000042029		0	FALSE	interacts with	CCL2 (interacts with) VCAM1
0.828	0	0.828	0	0	0	0	interacts with	IL18 (interacts with) MYD88	0	9913.ENSBTAP00000055793	9913.ENSBTAP00000000735		0	FALSE	interacts with	IL18 (interacts with) MYD88
0.799	0.178	0.827	0	0	0	0	interacts with	CCR5 (interacts with) SELL	0	9913.ENSBTAP00000010652	9913.ENSBTAP00000044113		0	FALSE	interacts with	CCR5 (interacts with) SELL
0.793	0.145	0.827	0	0.103	0	0	interacts with	CCL2 (interacts with) LOC534578	0	9913.ENSBTAP00000013146	9913.ENSBTAP00000042031		0	FALSE	interacts with	CCL2 (interacts with) LOC534578
0.819	0.077	0.826	0	0	0	0	interacts with	HGF (interacts with) TGFB1	0	9913.ENSBTAP00000023490	9913.ENSBTAP00000064484		0	FALSE	interacts with	HGF (interacts with) TGFB1
0.78	0.23	0.823	0	0	0	0	interacts with	CD86 (interacts with) TLR2	0	9913.ENSBTAP00000071927	9913.ENSBTAP00000010530		0	FALSE	interacts with	CD86 (interacts with) TLR2
0.793	0.178	0.823	0	0	0	0	interacts with	CCL2 (interacts with) TLR4	0	9913.ENSBTAP00000013146	9913.ENSBTAP00000008190		0	FALSE	interacts with	CCL2 (interacts with) TLR4
0.81	0.066	0.822	0	0.077	0	0	interacts with	ACTB (interacts with) SMAD2	0	9913.ENSBTAP00000036739	9913.ENSBTAP00000017649		0	FALSE	interacts with	ACTB (interacts with) SMAD2
0.746	0.321	0.82	0	0	0	0	interacts with	CCL2 (interacts with) TLR2	0	9913.ENSBTAP00000013146	9913.ENSBTAP00000010530		0	FALSE	interacts with	CCL2 (interacts with) TLR2
0.807	0.097	0.82	0	0.048	0	0	interacts with	ACTB (interacts with) CD44	0	9913.ENSBTAP00000036739	9913.ENSBTAP00000048925		0	FALSE	interacts with	ACTB (interacts with) CD44
0.809	0	0.815	0	0.068	0	0	interacts with	CCN2 (interacts with) IGF1	0	9913.ENSBTAP00000073256	9913.ENSBTAP00000055243		0	FALSE	interacts with	CCN2 (interacts with) IGF1
0.808	0.061	0.812	0	0	0	0	interacts with	CCN2 (interacts with) SMAD2	0	9913.ENSBTAP00000073256	9913.ENSBTAP00000017649		0	FALSE	interacts with	CCN2 (interacts with) SMAD2
0.773	0.194	0.809	0	0	0	0	interacts with	CD86 (interacts with) SELL	0	9913.ENSBTAP00000071927	9913.ENSBTAP00000044113		0	FALSE	interacts with	CD86 (interacts with) SELL
0.8	0.085	0.809	0	0	0	0	interacts with	CASP3 (interacts with) HIF1A	0	9913.ENSBTAP00000021099	9913.ENSBTAP00000027885		0	FALSE	interacts with	CASP3 (interacts with) HIF1A
0.782	0.085	0.806	0	0.104	0	0	interacts with	CCL2 (interacts with) CD163	0	9913.ENSBTAP00000013146	9913.ENSBTAP00000026215		0	FALSE	interacts with	CCL2 (interacts with) CD163
0.766	0.191	0.803	0	0	0	0	interacts with	CCL2 (interacts with) IL18	0	9913.ENSBTAP00000013146	9913.ENSBTAP00000055793		0	FALSE	interacts with	CCL2 (interacts with) IL18
0.767	0.178	0.8	0	0	0	0	interacts with	CD44 (interacts with) TLR2	0	9913.ENSBTAP00000048925	9913.ENSBTAP00000010530		0	FALSE	interacts with	CD44 (interacts with) TLR2
0.798	0	0.798	0	0	0	0	interacts with	ACTB (interacts with) FGF2	0	9913.ENSBTAP00000036739	9913.ENSBTAP00000007477		0	FALSE	interacts with	ACTB (interacts with) FGF2
0.664	0.072	0.796	0.4	0	0	0	interacts with	HGF (interacts with) ITGB1	0	9913.ENSBTAP00000023490	9913.ENSBTAP00000052015		0	FALSE	interacts with	HGF (interacts with) ITGB1
0.795	0.048	0.796	0	0	0	0	interacts with	FGF7 (interacts with) TGFB1	0	9913.ENSBTAP00000062832	9913.ENSBTAP00000064484		0	FALSE	interacts with	FGF7 (interacts with) TGFB1
0.781	0.103	0.795	0	0	0	0	interacts with	CD44 (interacts with) FCGR3A	0	9913.ENSBTAP00000048925	9913.ENSBTAP00000069304		0	FALSE	interacts with	CD44 (interacts with) FCGR3A
0.766	0.103	0.795	0	0.104	0	0	interacts with	CD163 (interacts with) TLR4	0	9913.ENSBTAP00000026215	9913.ENSBTAP00000008190		0	FALSE	interacts with	CD163 (interacts with) TLR4
0.748	0.216	0.794	0	0	0	0	interacts with	CD44 (interacts with) TGFB1	0	9913.ENSBTAP00000048925	9913.ENSBTAP00000064484		0	FALSE	interacts with	CD44 (interacts with) TGFB1
0.746	0.171	0.789	0	0.078	0	0	interacts with	ACTB (interacts with) AKT1	0	9913.ENSBTAP00000036739	9913.ENSBTAP00000023461		0	FALSE	interacts with	ACTB (interacts with) AKT1
0.757	0.075	0.789	0	0.139	0	0	interacts with	ACTB (interacts with) MYD88	0	9913.ENSBTAP00000036739	9913.ENSBTAP00000000735		0	FALSE	interacts with	ACTB (interacts with) MYD88
0.68	0.362	0.787	0	0	0	0	interacts with	CCR5 (interacts with) CD86	0	9913.ENSBTAP00000010652	9913.ENSBTAP00000071927		0	FALSE	interacts with	CCR5 (interacts with) CD86
0.759	0.149	0.787	0	0	0	0	interacts with	IL18 (interacts with) TLR2	0	9913.ENSBTAP00000055793	9913.ENSBTAP00000010530		0	FALSE	interacts with	IL18 (interacts with) TLR2
0.732	0.127	0.779	0	0.131	0	0	interacts with	AKT1 (interacts with) TGFB1	0	9913.ENSBTAP00000023461	9913.ENSBTAP00000064484		0	FALSE	interacts with	AKT1 (interacts with) TGFB1
0.754	0.076	0.779	0	0.104	0	0	interacts with	ACTB (interacts with) TLR2	0	9913.ENSBTAP00000036739	9913.ENSBTAP00000010530		0	FALSE	interacts with	ACTB (interacts with) TLR2
0.763	0.075	0.772	0	0	0	0	interacts with	ACTB (interacts with) IGF1	0	9913.ENSBTAP00000036739	9913.ENSBTAP00000055243		0	FALSE	interacts with	ACTB (interacts with) IGF1
0.751	0.119	0.771	0	0	0	0	interacts with	CCL2 (interacts with) TGFB1	0	9913.ENSBTAP00000013146	9913.ENSBTAP00000064484		0	FALSE	interacts with	CCL2 (interacts with) TGFB1
0.755	0.103	0.771	0	0	0	0	interacts with	BCL2 (interacts with) TLR4	0	9913.ENSBTAP00000025701	9913.ENSBTAP00000008190		0	FALSE	interacts with	BCL2 (interacts with) TLR4
0.73	0.183	0.77	0	0.041	0	0	interacts with	CCR5 (interacts with) TLR4	0	9913.ENSBTAP00000010652	9913.ENSBTAP00000008190		0	FALSE	interacts with	CCR5 (interacts with) TLR4
0.75	0.106	0.767	0	0	0	0	interacts with	ANXA5 (interacts with) CD44	0	9913.ENSBTAP00000028988	9913.ENSBTAP00000048925		0	FALSE	interacts with	ANXA5 (interacts with) CD44
0.745	0.101	0.766	0	0.063	0	0	interacts with	ACTB (interacts with) CCN2	0	9913.ENSBTAP00000036739	9913.ENSBTAP00000073256		0	FALSE	interacts with	ACTB (interacts with) CCN2
0.694	0.259	0.764	0	0	0	0	interacts with	CCL2 (interacts with) CD86	0	9913.ENSBTAP00000013146	9913.ENSBTAP00000071927		0	FALSE	interacts with	CCL2 (interacts with) CD86
0.747	0.099	0.764	0	0.048	0	0	interacts with	CD44 (interacts with) RHOA	0	9913.ENSBTAP00000048925	9913.ENSBTAP00000005600		0	FALSE	interacts with	CD44 (interacts with) RHOA
0.752	0.069	0.764	0	0.06	0	0	interacts with	FGF2 (interacts with) HIF1A	0	9913.ENSBTAP00000007477	9913.ENSBTAP00000027885		0	FALSE	interacts with	FGF2 (interacts with) HIF1A
0.745	0.105	0.762	0	0	0	0	interacts with	CX3CR1 (interacts with) FCGR3A	0	9913.ENSBTAP00000058721	9913.ENSBTAP00000069304		0	FALSE	interacts with	CX3CR1 (interacts with) FCGR3A
0.747	0.097	0.762	0	0	0	0	interacts with	ACTB (interacts with) CCL2	0	9913.ENSBTAP00000036739	9913.ENSBTAP00000013146		0	FALSE	interacts with	ACTB (interacts with) CCL2
0.744	0.108	0.761	0	0	0	0	interacts with	ANXA5 (interacts with) HIF1A	0	9913.ENSBTAP00000028988	9913.ENSBTAP00000027885		0	FALSE	interacts with	ANXA5 (interacts with) HIF1A
0.743	0.099	0.758	0	0	0	0	interacts with	FGF2 (interacts with) VWF	0	9913.ENSBTAP00000007477	9913.ENSBTAP00000016273		0	FALSE	interacts with	FGF2 (interacts with) VWF
0.747	0	0.756	0	0.073	0	0	interacts with	HIF1A (interacts with) TGFB1	0	9913.ENSBTAP00000027885	9913.ENSBTAP00000064484		0	FALSE	interacts with	HIF1A (interacts with) TGFB1
0.73	0.119	0.752	0	0	0	0	interacts with	CCN2 (interacts with) FGF2	0	9913.ENSBTAP00000073256	9913.ENSBTAP00000007477		0	FALSE	interacts with	CCN2 (interacts with) FGF2
0.746	0.055	0.75	0	0	0	0	interacts with	FGF2 (interacts with) ITGB1	0	9913.ENSBTAP00000007477	9913.ENSBTAP00000052015		0	FALSE	interacts with	FGF2 (interacts with) ITGB1
0.728	0.086	0.749	0	0.071	0	0	interacts with	CASP3 (interacts with) TLR4	0	9913.ENSBTAP00000021099	9913.ENSBTAP00000008190		0	FALSE	interacts with	CASP3 (interacts with) TLR4
0.745	0.048	0.747	0	0	0	0	interacts with	CASP3 (interacts with) FGF2	0	9913.ENSBTAP00000021099	9913.ENSBTAP00000007477		0	FALSE	interacts with	CASP3 (interacts with) FGF2
0.594	0	0.747	0	0.403	0	0	interacts with	HIF1A (interacts with) SMAD2	0	9913.ENSBTAP00000027885	9913.ENSBTAP00000017649		0	FALSE	interacts with	HIF1A (interacts with) SMAD2
0.721	0.071	0.746	0	0.102	0	0	interacts with	TLR2 (interacts with) VCAM1	0	9913.ENSBTAP00000010530	9913.ENSBTAP00000042029		0	FALSE	interacts with	TLR2 (interacts with) VCAM1
0.663	0.276	0.745	0	0	0	0	interacts with	CCL2 (interacts with) CD44	0	9913.ENSBTAP00000013146	9913.ENSBTAP00000048925		0	FALSE	interacts with	CCL2 (interacts with) CD44
0.742	0	0.742	0	0	0	0	interacts with	CASP3 (interacts with) TGFB1	0	9913.ENSBTAP00000021099	9913.ENSBTAP00000064484		0	FALSE	interacts with	CASP3 (interacts with) TGFB1
0.732	0	0.74	0	0.069	0	0	interacts with	CD44 (interacts with) FGF7	0	9913.ENSBTAP00000048925	9913.ENSBTAP00000062832		0	FALSE	interacts with	CD44 (interacts with) FGF7
0.74	0	0.74	0	0.044	0	0	interacts with	ACTB (interacts with) LOC534578	0	9913.ENSBTAP00000036739	9913.ENSBTAP00000042031		0	FALSE	interacts with	ACTB (interacts with) LOC534578
0.673	0.234	0.739	0	0	0	0	interacts with	CD86 (interacts with) IL18	0	9913.ENSBTAP00000071927	9913.ENSBTAP00000055793		0	FALSE	interacts with	CD86 (interacts with) IL18
0.731	0.069	0.738	0	0	0	0	interacts with	ACTB (interacts with) IL18	0	9913.ENSBTAP00000036739	9913.ENSBTAP00000055793		0	FALSE	interacts with	ACTB (interacts with) IL18
0.721	0	0.738	0	0.102	0	0	interacts with	LOC534578 (interacts with) TLR2	0	9913.ENSBTAP00000042031	9913.ENSBTAP00000010530		0	FALSE	interacts with	LOC534578 (interacts with) TLR2
0.695	0.074	0.736	0	0.138	0	0	interacts with	AKT1 (interacts with) HIF1A	0	9913.ENSBTAP00000023461	9913.ENSBTAP00000027885		0	FALSE	interacts with	AKT1 (interacts with) HIF1A
0.69	0.181	0.735	0	0	0	0	interacts with	CCR5 (interacts with) FCGR3A	0	9913.ENSBTAP00000010652	9913.ENSBTAP00000069304		0	FALSE	interacts with	CCR5 (interacts with) FCGR3A
0.712	0	0.735	0	0.118	0	0	interacts with	AKT1 (interacts with) IGF1	0	9913.ENSBTAP00000023461	9913.ENSBTAP00000055243		0	FALSE	interacts with	AKT1 (interacts with) IGF1
0.721	0.086	0.734	0	0	0	0	interacts with	CD86 (interacts with) MYD88	0	9913.ENSBTAP00000071927	9913.ENSBTAP00000000735		0	FALSE	interacts with	CD86 (interacts with) MYD88
0.663	0.066	0.732	0	0	0	0	interacts with	CASP3 (interacts with) SMAD2	0	9913.ENSBTAP00000021099	9913.ENSBTAP00000017649		0.218	FALSE	interacts with	CASP3 (interacts with) SMAD2
0.436	0.088	0.731	0.5	0	0	0.903	interacts with	CCR5 (interacts with) CX3CR1	0	9913.ENSBTAP00000010652	9913.ENSBTAP00000058721		0.078	FALSE	interacts with	CCR5 (interacts with) CX3CR1
0.721	0.068	0.729	0	0	0	0	interacts with	HIF1A (interacts with) IGF1	0	9913.ENSBTAP00000027885	9913.ENSBTAP00000055243		0	FALSE	interacts with	HIF1A (interacts with) IGF1
0.723	0.061	0.728	0	0	0	0	interacts with	CCR5 (interacts with) CD44	0	9913.ENSBTAP00000010652	9913.ENSBTAP00000048925		0	FALSE	interacts with	CCR5 (interacts with) CD44
0.716	0.077	0.727	0	0	0	0	interacts with	BCL2 (interacts with) IGF1	0	9913.ENSBTAP00000025701	9913.ENSBTAP00000055243		0	FALSE	interacts with	BCL2 (interacts with) IGF1
0.694	0.079	0.724	0	0.102	0	0	interacts with	LOC534578 (interacts with) TLR4	0	9913.ENSBTAP00000042031	9913.ENSBTAP00000008190		0	FALSE	interacts with	LOC534578 (interacts with) TLR4
0.685	0.153	0.721	0	0	0	0	interacts with	FCGR3A (interacts with) IL18	0	9913.ENSBTAP00000069304	9913.ENSBTAP00000055793		0	FALSE	interacts with	FCGR3A (interacts with) IL18
0.685	0.092	0.72	0	0.101	0	0	interacts with	ACTB (interacts with) VWF	0	9913.ENSBTAP00000036739	9913.ENSBTAP00000016273		0	FALSE	interacts with	ACTB (interacts with) VWF
0.689	0.134	0.719	0	0	0	0	interacts with	ANXA5 (interacts with) FCGR3A	0	9913.ENSBTAP00000028988	9913.ENSBTAP00000069304		0	FALSE	interacts with	ANXA5 (interacts with) FCGR3A
0.719	0	0.719	0	0.041	0	0	interacts with	CX3CR1 (interacts with) TLR2	0	9913.ENSBTAP00000058721	9913.ENSBTAP00000010530		0	FALSE	interacts with	CX3CR1 (interacts with) TLR2
0.688	0.121	0.716	0	0.048	0	0	interacts with	FCGR3A (interacts with) TLR2	0	9913.ENSBTAP00000069304	9913.ENSBTAP00000010530		0	FALSE	interacts with	FCGR3A (interacts with) TLR2
0.69	0.075	0.713	0	0.078	0	0	interacts with	CASP3 (interacts with) RHOA	0	9913.ENSBTAP00000021099	9913.ENSBTAP00000005600		0	FALSE	interacts with	CASP3 (interacts with) RHOA
0.67	0.164	0.712	0	0	0	0	interacts with	CCL2 (interacts with) FGF2	0	9913.ENSBTAP00000013146	9913.ENSBTAP00000007477		0	FALSE	interacts with	CCL2 (interacts with) FGF2
0.688	0.112	0.711	0	0	0	0	interacts with	CCL2 (interacts with) FCGR3A	0	9913.ENSBTAP00000013146	9913.ENSBTAP00000069304		0	FALSE	interacts with	CCL2 (interacts with) FCGR3A
0.678	0.081	0.711	0	0.102	0	0	interacts with	TLR4 (interacts with) VCAM1	0	9913.ENSBTAP00000008190	9913.ENSBTAP00000042029		0	FALSE	interacts with	TLR4 (interacts with) VCAM1
0.689	0.108	0.71	0	0	0	0	interacts with	ANXA5 (interacts with) TGFB1	0	9913.ENSBTAP00000028988	9913.ENSBTAP00000064484		0	FALSE	interacts with	ANXA5 (interacts with) TGFB1
0.689	0	0.71	0	0.105	0	0	interacts with	ACTB (interacts with) HGF	0	9913.ENSBTAP00000036739	9913.ENSBTAP00000023490		0	FALSE	interacts with	ACTB (interacts with) HGF
0.693	0.091	0.709	0	0	0	0	interacts with	CCL2 (interacts with) MYD88	0	9913.ENSBTAP00000013146	9913.ENSBTAP00000000735		0	FALSE	interacts with	CCL2 (interacts with) MYD88
0.701	0	0.709	0	0.064	0	0	interacts with	TGFB1 (interacts with) TLR4	0	9913.ENSBTAP00000064484	9913.ENSBTAP00000008190		0	FALSE	interacts with	TGFB1 (interacts with) TLR4
0.707	0	0.707	0	0	0	0	interacts with	CASP3 (interacts with) IGF1	0	9913.ENSBTAP00000021099	9913.ENSBTAP00000055243		0	FALSE	interacts with	CASP3 (interacts with) IGF1
0.683	0.107	0.705	0	0	0	0	interacts with	BCL2 (interacts with) RHOA	0	9913.ENSBTAP00000025701	9913.ENSBTAP00000005600		0	FALSE	interacts with	BCL2 (interacts with) RHOA
0.698	0.061	0.704	0	0	0	0	interacts with	BCL2 (interacts with) CD44	0	9913.ENSBTAP00000025701	9913.ENSBTAP00000048925		0	FALSE	interacts with	BCL2 (interacts with) CD44
0.703	0	0.703	0	0	0	0	interacts with	CASP3 (interacts with) CD44	0	9913.ENSBTAP00000021099	9913.ENSBTAP00000048925		0	FALSE	interacts with	CASP3 (interacts with) CD44
0.685	0.091	0.702	0	0	0	0	interacts with	ANXA5 (interacts with) CD86	0	9913.ENSBTAP00000028988	9913.ENSBTAP00000071927		0	FALSE	interacts with	ANXA5 (interacts with) CD86
0.689	0.061	0.702	0	0.064	0	0	interacts with	ANXA5 (interacts with) FGF2	0	9913.ENSBTAP00000028988	9913.ENSBTAP00000007477		0	FALSE	interacts with	ANXA5 (interacts with) FGF2
0.699	0.052	0.702	0	0	0	0	interacts with	FGF2 (interacts with) SMAD2	0	9913.ENSBTAP00000007477	9913.ENSBTAP00000017649		0	FALSE	interacts with	FGF2 (interacts with) SMAD2
0.689	0.078	0.701	0	0	0	0	interacts with	LOC534578 (interacts with) MYD88	0	9913.ENSBTAP00000042031	9913.ENSBTAP00000000735		0	FALSE	interacts with	LOC534578 (interacts with) MYD88
0.689	0.078	0.701	0	0	0	0	interacts with	MYD88 (interacts with) VCAM1	0	9913.ENSBTAP00000000735	9913.ENSBTAP00000042029		0	FALSE	interacts with	MYD88 (interacts with) VCAM1
0.665	0.14	0.699	0	0	0	0	interacts with	CD86 (interacts with) TGFB1	0	9913.ENSBTAP00000071927	9913.ENSBTAP00000064484		0	FALSE	interacts with	CD86 (interacts with) TGFB1
0.69	0.069	0.699	0	0	0	0	interacts with	CD44 (interacts with) HIF1A	0	9913.ENSBTAP00000048925	9913.ENSBTAP00000027885		0	FALSE	interacts with	CD44 (interacts with) HIF1A
0.655	0.14	0.698	0	0.064	0	0	interacts with	TGFB1 (interacts with) TLR2	0	9913.ENSBTAP00000064484	9913.ENSBTAP00000010530		0	FALSE	interacts with	TGFB1 (interacts with) TLR2
0.689	0.068	0.698	0	0.044	0	0	interacts with	ACTB (interacts with) VCAM1	0	9913.ENSBTAP00000036739	9913.ENSBTAP00000042029		0	FALSE	interacts with	ACTB (interacts with) VCAM1
0.698	0	0.698	0	0	0	0	interacts with	BCL2 (interacts with) TGFB1	0	9913.ENSBTAP00000025701	9913.ENSBTAP00000064484		0	FALSE	interacts with	BCL2 (interacts with) TGFB1
0.654	0.154	0.697	0	0.05	0	0	interacts with	ANXA5 (interacts with) ITGB1	0	9913.ENSBTAP00000028988	9913.ENSBTAP00000052015		0	FALSE	interacts with	ANXA5 (interacts with) ITGB1
0.685	0.076	0.697	0	0.044	0	0	interacts with	AKT1 (interacts with) ANXA5	0	9913.ENSBTAP00000023461	9913.ENSBTAP00000028988		0	FALSE	interacts with	AKT1 (interacts with) ANXA5
0.676	0.083	0.696	0	0.059	0	0	interacts with	CASP3 (interacts with) IL18	0	9913.ENSBTAP00000021099	9913.ENSBTAP00000055793		0	FALSE	interacts with	CASP3 (interacts with) IL18
0.662	0.086	0.694	0	0.092	0	0	interacts with	ANXA5 (interacts with) SELL	0	9913.ENSBTAP00000028988	9913.ENSBTAP00000044113		0	FALSE	interacts with	ANXA5 (interacts with) SELL
0.677	0.071	0.694	0	0.064	0	0	interacts with	LOC534578 (interacts with) TGFB1	0	9913.ENSBTAP00000042031	9913.ENSBTAP00000064484		0	FALSE	interacts with	LOC534578 (interacts with) TGFB1
0.668	0.112	0.692	0	0	0	0	interacts with	ANXA5 (interacts with) TLR4	0	9913.ENSBTAP00000028988	9913.ENSBTAP00000008190		0	FALSE	interacts with	ANXA5 (interacts with) TLR4
0.688	0	0.688	0	0	0	0	interacts with	ACTB (interacts with) FGF7	0	9913.ENSBTAP00000036739	9913.ENSBTAP00000062832		0	FALSE	interacts with	ACTB (interacts with) FGF7
0.688	0	0.688	0	0	0	0	interacts with	BCL2 (interacts with) FGF2	0	9913.ENSBTAP00000025701	9913.ENSBTAP00000007477		0	FALSE	interacts with	BCL2 (interacts with) FGF2
0.687	0	0.687	0	0	0	0	interacts with	ACTB (interacts with) CD86	0	9913.ENSBTAP00000036739	9913.ENSBTAP00000071927		0	FALSE	interacts with	ACTB (interacts with) CD86
0.662	0.108	0.686	0	0	0	0	interacts with	CD86 (interacts with) CX3CR1	0	9913.ENSBTAP00000071927	9913.ENSBTAP00000058721		0	FALSE	interacts with	CD86 (interacts with) CX3CR1
0.686	0	0.686	0	0	0	0	interacts with	ACTB (interacts with) FCGR3A	0	9913.ENSBTAP00000036739	9913.ENSBTAP00000069304		0	FALSE	interacts with	ACTB (interacts with) FCGR3A
0.622	0.2	0.685	0	0	0	0	interacts with	HIF1A (interacts with) TLR4	0	9913.ENSBTAP00000027885	9913.ENSBTAP00000008190		0	FALSE	interacts with	HIF1A (interacts with) TLR4
0.677	0	0.684	0	0.064	0	0	interacts with	TGFB1 (interacts with) VCAM1	0	9913.ENSBTAP00000064484	9913.ENSBTAP00000042029		0	FALSE	interacts with	TGFB1 (interacts with) VCAM1
0.66	0.075	0.679	0	0.064	0	0	interacts with	TGFB1 (interacts with) VWF	0	9913.ENSBTAP00000064484	9913.ENSBTAP00000016273		0	FALSE	interacts with	TGFB1 (interacts with) VWF
0.667	0	0.679	0	0.078	0	0	interacts with	CD163 (interacts with) CX3CR1	0	9913.ENSBTAP00000026215	9913.ENSBTAP00000058721		0	FALSE	interacts with	CD163 (interacts with) CX3CR1
0.662	0.087	0.678	0	0	0	0	interacts with	ANXA5 (interacts with) RHOA	0	9913.ENSBTAP00000028988	9913.ENSBTAP00000005600		0	FALSE	interacts with	ANXA5 (interacts with) RHOA
0.663	0.077	0.675	0	0	0	0	interacts with	ANXA5 (interacts with) IGF1	0	9913.ENSBTAP00000028988	9913.ENSBTAP00000055243		0	FALSE	interacts with	ANXA5 (interacts with) IGF1
0.673	0	0.673	0	0	0	0	interacts with	CCN2 (interacts with) HGF	0	9913.ENSBTAP00000073256	9913.ENSBTAP00000023490		0	FALSE	interacts with	CCN2 (interacts with) HGF
0.651	0.076	0.672	0	0.066	0	0	interacts with	FGF2 (interacts with) VCAM1	0	9913.ENSBTAP00000007477	9913.ENSBTAP00000042029		0	FALSE	interacts with	FGF2 (interacts with) VCAM1
0.627	0.155	0.671	0	0.041	0	0	interacts with	CX3CR1 (interacts with) TLR4	0	9913.ENSBTAP00000058721	9913.ENSBTAP00000008190		0	FALSE	interacts with	CX3CR1 (interacts with) TLR4
0.651	0.097	0.671	0	0	0	0	interacts with	CD44 (interacts with) VWF	0	9913.ENSBTAP00000048925	9913.ENSBTAP00000016273		0	FALSE	interacts with	CD44 (interacts with) VWF
0.668	0	0.668	0	0	0	0	interacts with	CD44 (interacts with) IGF1	0	9913.ENSBTAP00000048925	9913.ENSBTAP00000055243		0	FALSE	interacts with	CD44 (interacts with) IGF1
0.585	0.162	0.665	0	0.113	0	0	interacts with	AKT1 (interacts with) TLR4	0	9913.ENSBTAP00000023461	9913.ENSBTAP00000008190		0	FALSE	interacts with	AKT1 (interacts with) TLR4
0.645	0.095	0.665	0	0	0	0	interacts with	CCN2 (interacts with) VWF	0	9913.ENSBTAP00000073256	9913.ENSBTAP00000016273		0	FALSE	interacts with	CCN2 (interacts with) VWF
0.651	0.067	0.664	0	0.051	0	0	interacts with	RHOA (interacts with) SMAD2	0	9913.ENSBTAP00000005600	9913.ENSBTAP00000017649		0	FALSE	interacts with	RHOA (interacts with) SMAD2
0.576	0.236	0.663	0	0.043	0	0	interacts with	SELL (interacts with) TLR4	0	9913.ENSBTAP00000044113	9913.ENSBTAP00000008190		0	FALSE	interacts with	SELL (interacts with) TLR4
0.634	0.096	0.663	0	0.064	0	0	interacts with	CD163 (interacts with) TGFB1	0	9913.ENSBTAP00000026215	9913.ENSBTAP00000064484		0	FALSE	interacts with	CD163 (interacts with) TGFB1
0.652	0.066	0.661	0	0	0	0	interacts with	CX3CR1 (interacts with) SELL	0	9913.ENSBTAP00000058721	9913.ENSBTAP00000044113		0	FALSE	interacts with	CX3CR1 (interacts with) SELL
0.652	0	0.661	0	0.066	0	0	interacts with	FGF2 (interacts with) LOC534578	0	9913.ENSBTAP00000007477	9913.ENSBTAP00000042031		0	FALSE	interacts with	FGF2 (interacts with) LOC534578
0.66	0	0.66	0	0	0	0	interacts with	IL18 (interacts with) TGFB1	0	9913.ENSBTAP00000055793	9913.ENSBTAP00000064484		0	FALSE	interacts with	IL18 (interacts with) TGFB1
0.618	0.085	0.659	0	0.103	0	0	interacts with	CASP3 (interacts with) MYD88	0	9913.ENSBTAP00000021099	9913.ENSBTAP00000000735		0	FALSE	interacts with	CASP3 (interacts with) MYD88
0.532	0.295	0.656	0	0	0	0	interacts with	IGF1 (interacts with) VCAM1	0	9913.ENSBTAP00000055243	9913.ENSBTAP00000042029		0	FALSE	interacts with	IGF1 (interacts with) VCAM1
0.655	0	0.655	0	0	0	0	interacts with	IGF1 (interacts with) SMAD2	0	9913.ENSBTAP00000055243	9913.ENSBTAP00000017649		0	FALSE	interacts with	IGF1 (interacts with) SMAD2
0.576	0.215	0.653	0	0.041	0	0	interacts with	CCR5 (interacts with) TLR2	0	9913.ENSBTAP00000010652	9913.ENSBTAP00000010530		0	FALSE	interacts with	CCR5 (interacts with) TLR2
0.622	0.112	0.65	0	0	0	0	interacts with	CCN2 (interacts with) FGF7	0	9913.ENSBTAP00000073256	9913.ENSBTAP00000062832		0	FALSE	interacts with	CCN2 (interacts with) FGF7
0.606	0.146	0.649	0	0	0	0	interacts with	CCR5 (interacts with) IL18	0	9913.ENSBTAP00000010652	9913.ENSBTAP00000055793		0	FALSE	interacts with	CCR5 (interacts with) IL18
0.592	0.171	0.648	0	0	0	0	interacts with	CCL2 (interacts with) HIF1A	0	9913.ENSBTAP00000013146	9913.ENSBTAP00000027885		0	FALSE	interacts with	CCL2 (interacts with) HIF1A
0.591	0.173	0.647	0	0	0	0	interacts with	IL18 (interacts with) VCAM1	0	9913.ENSBTAP00000055793	9913.ENSBTAP00000042029		0	FALSE	interacts with	IL18 (interacts with) VCAM1
0.621	0.109	0.647	0	0	0	0	interacts with	FCGR3A (interacts with) MYD88	0	9913.ENSBTAP00000069304	9913.ENSBTAP00000000735		0	FALSE	interacts with	FCGR3A (interacts with) MYD88
0.607	0.127	0.645	0	0.047	0	0	interacts with	CCN2 (interacts with) ITGB1	0	9913.ENSBTAP00000073256	9913.ENSBTAP00000052015		0	FALSE	interacts with	CCN2 (interacts with) ITGB1
0.577	0.192	0.644	0	0	0	0	interacts with	CCL2 (interacts with) CCN2	0	9913.ENSBTAP00000013146	9913.ENSBTAP00000073256		0	FALSE	interacts with	CCL2 (interacts with) CCN2
0.572	0.137	0.64	0	0.104	0	0	interacts with	CD163 (interacts with) TLR2	0	9913.ENSBTAP00000026215	9913.ENSBTAP00000010530		0	FALSE	interacts with	CD163 (interacts with) TLR2
0.627	0.07	0.639	0	0.042	0	0	interacts with	ITGB1 (interacts with) SELL	0	9913.ENSBTAP00000052015	9913.ENSBTAP00000044113		0	FALSE	interacts with	ITGB1 (interacts with) SELL
0.629	0	0.639	0	0.068	0	0	interacts with	ACTB (interacts with) CD163	0	9913.ENSBTAP00000036739	9913.ENSBTAP00000026215		0	FALSE	interacts with	ACTB (interacts with) CD163
0.614	0.097	0.637	0	0	0	0	interacts with	CCN2 (interacts with) HIF1A	0	9913.ENSBTAP00000073256	9913.ENSBTAP00000027885		0	FALSE	interacts with	CCN2 (interacts with) HIF1A
0.62	0.084	0.637	0	0	0	0	interacts with	CCN2 (interacts with) RHOA	0	9913.ENSBTAP00000073256	9913.ENSBTAP00000005600		0	FALSE	interacts with	CCN2 (interacts with) RHOA
0.618	0.082	0.635	0	0	0	0	interacts with	CCL2 (interacts with) IGF1	0	9913.ENSBTAP00000013146	9913.ENSBTAP00000055243		0	FALSE	interacts with	CCL2 (interacts with) IGF1
0.578	0.104	0.634	0	0.108	0	0	interacts with	AKT1 (interacts with) RHOA	0	9913.ENSBTAP00000023461	9913.ENSBTAP00000005600		0	FALSE	interacts with	AKT1 (interacts with) RHOA
0.631	0	0.631	0	0	0	0	interacts with	AKT1 (interacts with) CCN2	0	9913.ENSBTAP00000023461	9913.ENSBTAP00000073256		0	FALSE	interacts with	AKT1 (interacts with) CCN2
0.577	0.067	0.628	0	0.134	0	0	interacts with	BCL2 (interacts with) VCAM1	0	9913.ENSBTAP00000025701	9913.ENSBTAP00000042029		0	FALSE	interacts with	BCL2 (interacts with) VCAM1
0.617	0.061	0.628	0	0.048	0	0	interacts with	ITGB1 (interacts with) RHOA	0	9913.ENSBTAP00000052015	9913.ENSBTAP00000005600		0	FALSE	interacts with	ITGB1 (interacts with) RHOA
0.612	0.08	0.627	0	0	0	0	interacts with	BCL2 (interacts with) IL18	0	9913.ENSBTAP00000025701	9913.ENSBTAP00000055793		0	FALSE	interacts with	BCL2 (interacts with) IL18
0.58	0	0.62	0	0.134	0	0	interacts with	BCL2 (interacts with) LOC534578	0	9913.ENSBTAP00000025701	9913.ENSBTAP00000042031		0	FALSE	interacts with	BCL2 (interacts with) LOC534578
0.568	0.153	0.619	0	0.043	0	0	interacts with	SELL (interacts with) TLR2	0	9913.ENSBTAP00000044113	9913.ENSBTAP00000010530		0	FALSE	interacts with	SELL (interacts with) TLR2
0.585	0.117	0.618	0	0	0	0	interacts with	CCN2 (interacts with) CD44	0	9913.ENSBTAP00000073256	9913.ENSBTAP00000048925		0	FALSE	interacts with	CCN2 (interacts with) CD44
0.592	0.084	0.61	0	0	0	0	interacts with	IL18 (interacts with) LOC534578	0	9913.ENSBTAP00000055793	9913.ENSBTAP00000042031		0	FALSE	interacts with	IL18 (interacts with) LOC534578
0.566	0.103	0.609	0	0.078	0	0	interacts with	CCR5 (interacts with) CD163	0	9913.ENSBTAP00000010652	9913.ENSBTAP00000026215		0	FALSE	interacts with	CCR5 (interacts with) CD163
0.569	0.128	0.608	0	0	0	0	interacts with	ANXA5 (interacts with) CCL2	0	9913.ENSBTAP00000028988	9913.ENSBTAP00000013146		0	FALSE	interacts with	ANXA5 (interacts with) CCL2
0.593	0.076	0.608	0	0	0	0	interacts with	IGF1 (interacts with) IL18	0	9913.ENSBTAP00000055243	9913.ENSBTAP00000055793		0	FALSE	interacts with	IGF1 (interacts with) IL18
0.6	0.061	0.608	0	0	0	0	interacts with	BCL2 (interacts with) SMAD2	0	9913.ENSBTAP00000025701	9913.ENSBTAP00000017649		0	FALSE	interacts with	BCL2 (interacts with) SMAD2
0.582	0	0.608	0	0.101	0	0	interacts with	BCL2 (interacts with) MYD88	0	9913.ENSBTAP00000025701	9913.ENSBTAP00000000735		0	FALSE	interacts with	BCL2 (interacts with) MYD88
0.607	0	0.608	0	0.045	0	0	interacts with	AKT1 (interacts with) FGF2	0	9913.ENSBTAP00000023461	9913.ENSBTAP00000007477		0	FALSE	interacts with	AKT1 (interacts with) FGF2
0.606	0	0.606	0	0	0	0	interacts with	CASP3 (interacts with) CCL2	0	9913.ENSBTAP00000021099	9913.ENSBTAP00000013146		0	FALSE	interacts with	CASP3 (interacts with) CCL2
0.582	0.061	0.603	0	0.071	0	0	interacts with	CASP3 (interacts with) TLR2	0	9913.ENSBTAP00000021099	9913.ENSBTAP00000010530		0	FALSE	interacts with	CASP3 (interacts with) TLR2
0.55	0.148	0.6	0	0	0	0	interacts with	ANXA5 (interacts with) TLR2	0	9913.ENSBTAP00000028988	9913.ENSBTAP00000010530		0	FALSE	interacts with	ANXA5 (interacts with) TLR2
0.337	0.076	0.6	0.4	0	0	0.792	interacts with	FGF2 (interacts with) FGF7	0	9913.ENSBTAP00000007477	9913.ENSBTAP00000062832		0	FALSE	interacts with	FGF2 (interacts with) FGF7
0.572	0.101	0.598	0	0	0	0	interacts with	FCGR3A (interacts with) TGFB1	0	9913.ENSBTAP00000069304	9913.ENSBTAP00000064484		0	FALSE	interacts with	FCGR3A (interacts with) TGFB1
0.577	0.088	0.598	0	0	0	0	interacts with	CASP3 (interacts with) LOC534578	0	9913.ENSBTAP00000021099	9913.ENSBTAP00000042031		0	FALSE	interacts with	CASP3 (interacts with) LOC534578
0.598	0	0.598	0	0	0	0	interacts with	FGF2 (interacts with) RHOA	0	9913.ENSBTAP00000007477	9913.ENSBTAP00000005600		0	FALSE	interacts with	FGF2 (interacts with) RHOA
0.576	0.088	0.597	0	0	0	0	interacts with	CASP3 (interacts with) VCAM1	0	9913.ENSBTAP00000021099	9913.ENSBTAP00000042029		0	FALSE	interacts with	CASP3 (interacts with) VCAM1
0.576	0.084	0.596	0	0.044	0	0	interacts with	HIF1A (interacts with) RHOA	0	9913.ENSBTAP00000027885	9913.ENSBTAP00000005600		0	FALSE	interacts with	HIF1A (interacts with) RHOA
0.582	0.068	0.593	0	0	0	0	interacts with	CD44 (interacts with) SMAD2	0	9913.ENSBTAP00000048925	9913.ENSBTAP00000017649		0	FALSE	interacts with	CD44 (interacts with) SMAD2
0.546	0.133	0.59	0	0	0	0	interacts with	SELL (interacts with) TGFB1	0	9913.ENSBTAP00000044113	9913.ENSBTAP00000064484		0	FALSE	interacts with	SELL (interacts with) TGFB1
0.57	0.087	0.59	0	0	0	0	interacts with	FGF7 (interacts with) ITGB1	0	9913.ENSBTAP00000062832	9913.ENSBTAP00000052015		0	FALSE	interacts with	FGF7 (interacts with) ITGB1
0.57	0.085	0.59	0	0	0	0	interacts with	HIF1A (interacts with) VWF	0	9913.ENSBTAP00000027885	9913.ENSBTAP00000016273		0	FALSE	interacts with	HIF1A (interacts with) VWF
0.576	0.074	0.59	0	0	0	0	interacts with	HGF (interacts with) VWF	0	9913.ENSBTAP00000023490	9913.ENSBTAP00000016273		0	FALSE	interacts with	HGF (interacts with) VWF
0.546	0.132	0.589	0	0	0	0	interacts with	HIF1A (interacts with) VCAM1	0	9913.ENSBTAP00000027885	9913.ENSBTAP00000042029		0	FALSE	interacts with	HIF1A (interacts with) VCAM1
0.584	0	0.589	0	0.052	0	0	interacts with	CASP3 (interacts with) HGF	0	9913.ENSBTAP00000021099	9913.ENSBTAP00000023490		0	FALSE	interacts with	CASP3 (interacts with) HGF
0.568	0.085	0.587	0	0	0	0	interacts with	CD86 (interacts with) ITGB1	0	9913.ENSBTAP00000071927	9913.ENSBTAP00000052015		0	FALSE	interacts with	CD86 (interacts with) ITGB1
0.57	0.08	0.587	0	0	0	0	interacts with	BCL2 (interacts with) ITGB1	0	9913.ENSBTAP00000025701	9913.ENSBTAP00000052015		0	FALSE	interacts with	BCL2 (interacts with) ITGB1
0.57	0.076	0.587	0	0.043	0	0	interacts with	ANXA5 (interacts with) HGF	0	9913.ENSBTAP00000028988	9913.ENSBTAP00000023490		0	FALSE	interacts with	ANXA5 (interacts with) HGF
0.569	0.072	0.587	0	0.052	0	0	interacts with	ACTB (interacts with) SELL	0	9913.ENSBTAP00000036739	9913.ENSBTAP00000044113		0	FALSE	interacts with	ACTB (interacts with) SELL
0.565	0.087	0.586	0	0	0	0	interacts with	HIF1A (interacts with) LOC534578	0	9913.ENSBTAP00000027885	9913.ENSBTAP00000042031		0	FALSE	interacts with	HIF1A (interacts with) LOC534578
0.569	0.08	0.586	0	0	0	0	interacts with	CASP3 (interacts with) ITGB1	0	9913.ENSBTAP00000021099	9913.ENSBTAP00000052015		0	FALSE	interacts with	CASP3 (interacts with) ITGB1
0.529	0.061	0.586	0	0.14	0	0	interacts with	AKT1 (interacts with) SMAD2	0	9913.ENSBTAP00000023461	9913.ENSBTAP00000017649		0	FALSE	interacts with	AKT1 (interacts with) SMAD2
0.568	0	0.585	0	0.078	0	0	interacts with	CASP3 (interacts with) VWF	0	9913.ENSBTAP00000021099	9913.ENSBTAP00000016273		0	FALSE	interacts with	CASP3 (interacts with) VWF
0.576	0.061	0.584	0	0	0	0	interacts with	FGF7 (interacts with) VWF	0	9913.ENSBTAP00000062832	9913.ENSBTAP00000016273		0	FALSE	interacts with	FGF7 (interacts with) VWF
0.584	0	0.584	0	0	0	0	interacts with	BCL2 (interacts with) HGF	0	9913.ENSBTAP00000025701	9913.ENSBTAP00000023490		0	FALSE	interacts with	BCL2 (interacts with) HGF
0.577	0.055	0.583	0	0	0	0	interacts with	IGF1 (interacts with) ITGB1	0	9913.ENSBTAP00000055243	9913.ENSBTAP00000052015		0	FALSE	interacts with	IGF1 (interacts with) ITGB1
0.581	0	0.581	0	0	0	0	interacts with	HGF (interacts with) HIF1A	0	9913.ENSBTAP00000023490	9913.ENSBTAP00000027885		0	FALSE	interacts with	HGF (interacts with) HIF1A
0.576	0.052	0.58	0	0	0	0	interacts with	FGF7 (interacts with) SMAD2	0	9913.ENSBTAP00000062832	9913.ENSBTAP00000017649		0	FALSE	interacts with	FGF7 (interacts with) SMAD2
0.576	0	0.58	0	0.051	0	0	interacts with	FGF7 (interacts with) HIF1A	0	9913.ENSBTAP00000062832	9913.ENSBTAP00000027885		0	FALSE	interacts with	FGF7 (interacts with) HIF1A
0.531	0.138	0.579	0	0.043	0	0	interacts with	ANXA5 (interacts with) VWF	0	9913.ENSBTAP00000028988	9913.ENSBTAP00000016273		0	FALSE	interacts with	ANXA5 (interacts with) VWF
0.569	0	0.578	0	0.063	0	0	interacts with	ACTB (interacts with) CCR5	0	9913.ENSBTAP00000036739	9913.ENSBTAP00000010652		0	FALSE	interacts with	ACTB (interacts with) CCR5
0.576	0	0.577	0	0.045	0	0	interacts with	HGF (interacts with) SMAD2	0	9913.ENSBTAP00000023490	9913.ENSBTAP00000017649		0	FALSE	interacts with	HGF (interacts with) SMAD2
0.577	0	0.577	0	0	0	0	interacts with	IGF1 (interacts with) VWF	0	9913.ENSBTAP00000055243	9913.ENSBTAP00000016273		0	FALSE	interacts with	IGF1 (interacts with) VWF
0.509	0.047	0.576	0	0.166	0	0	interacts with	IGF1 (interacts with) TLR4	0	9913.ENSBTAP00000055243	9913.ENSBTAP00000008190		0	FALSE	interacts with	IGF1 (interacts with) TLR4
0.548	0.096	0.574	0	0	0	0	interacts with	IL18 (interacts with) SELL	0	9913.ENSBTAP00000055793	9913.ENSBTAP00000044113		0	FALSE	interacts with	IL18 (interacts with) SELL
0.569	0.054	0.574	0	0	0	0	interacts with	CASP3 (interacts with) FGF7	0	9913.ENSBTAP00000021099	9913.ENSBTAP00000062832		0	FALSE	interacts with	CASP3 (interacts with) FGF7
0.563	0	0.57	0	0.058	0	0	interacts with	ACTB (interacts with) CX3CR1	0	9913.ENSBTAP00000036739	9913.ENSBTAP00000058721		0	FALSE	interacts with	ACTB (interacts with) CX3CR1
0.569	0	0.569	0	0	0	0	interacts with	ANXA5 (interacts with) IL18	0	9913.ENSBTAP00000028988	9913.ENSBTAP00000055793		0	FALSE	interacts with	ANXA5 (interacts with) IL18
0.569	0	0.569	0	0	0	0	interacts with	ANXA5 (interacts with) SMAD2	0	9913.ENSBTAP00000028988	9913.ENSBTAP00000017649		0	FALSE	interacts with	ANXA5 (interacts with) SMAD2
0.569	0	0.569	0	0	0	0	interacts with	CASP3 (interacts with) CCN2	0	9913.ENSBTAP00000021099	9913.ENSBTAP00000073256		0	FALSE	interacts with	CASP3 (interacts with) CCN2
0.522	0.133	0.568	0	0	0	0	interacts with	CCL2 (interacts with) SELL	0	9913.ENSBTAP00000013146	9913.ENSBTAP00000044113		0	FALSE	interacts with	CCL2 (interacts with) SELL
0.507	0.143	0.564	0	0.052	0	0	interacts with	FCGR3A (interacts with) VCAM1	0	9913.ENSBTAP00000069304	9913.ENSBTAP00000042029		0	FALSE	interacts with	FCGR3A (interacts with) VCAM1
0.49	0.134	0.564	0	0.092	0	0	interacts with	CCR5 (interacts with) VCAM1	0	9913.ENSBTAP00000010652	9913.ENSBTAP00000042029		0	FALSE	interacts with	CCR5 (interacts with) VCAM1
0.52	0.12	0.564	0	0.052	0	0	interacts with	FCGR3A (interacts with) LOC534578	0	9913.ENSBTAP00000069304	9913.ENSBTAP00000042031		0	FALSE	interacts with	FCGR3A (interacts with) LOC534578
0.543	0.086	0.564	0	0	0	0	interacts with	ITGB1 (interacts with) SMAD2	0	9913.ENSBTAP00000052015	9913.ENSBTAP00000017649		0	FALSE	interacts with	ITGB1 (interacts with) SMAD2
0.489	0.129	0.561	0	0.092	0	0	interacts with	CCR5 (interacts with) LOC534578	0	9913.ENSBTAP00000010652	9913.ENSBTAP00000042031		0	FALSE	interacts with	CCR5 (interacts with) LOC534578
0.539	0.085	0.56	0	0	0	0	interacts with	ANXA5 (interacts with) MYD88	0	9913.ENSBTAP00000028988	9913.ENSBTAP00000000735		0	FALSE	interacts with	ANXA5 (interacts with) MYD88
0.543	0.07	0.557	0	0	0	0	interacts with	HIF1A (interacts with) ITGB1	0	9913.ENSBTAP00000027885	9913.ENSBTAP00000052015		0	FALSE	interacts with	HIF1A (interacts with) ITGB1
0.545	0.061	0.555	0	0	0	0	interacts with	CD163 (interacts with) IL18	0	9913.ENSBTAP00000026215	9913.ENSBTAP00000055793		0	FALSE	interacts with	CD163 (interacts with) IL18
0.54	0.069	0.554	0	0	0	0	interacts with	CCL2 (interacts with) HGF	0	9913.ENSBTAP00000013146	9913.ENSBTAP00000023490		0	FALSE	interacts with	CCL2 (interacts with) HGF
0.536	0.071	0.551	0	0	0	0	interacts with	IGF1 (interacts with) LOC534578	0	9913.ENSBTAP00000055243	9913.ENSBTAP00000042031		0	FALSE	interacts with	IGF1 (interacts with) LOC534578
0.451	0.157	0.55	0	0.107	0	0	interacts with	TLR4 (interacts with) VWF	0	9913.ENSBTAP00000008190	9913.ENSBTAP00000016273		0	FALSE	interacts with	TLR4 (interacts with) VWF
0.531	0.076	0.548	0	0	0	0	interacts with	ANXA5 (interacts with) VCAM1	0	9913.ENSBTAP00000028988	9913.ENSBTAP00000042029		0	FALSE	interacts with	ANXA5 (interacts with) VCAM1
0.452	0.193	0.547	0	0.059	0	0	interacts with	CD86 (interacts with) LOC534578	0	9913.ENSBTAP00000071927	9913.ENSBTAP00000042031		0	FALSE	interacts with	CD86 (interacts with) LOC534578
0.516	0.102	0.547	0	0	0	0	interacts with	CCL2 (interacts with) FGF7	0	9913.ENSBTAP00000013146	9913.ENSBTAP00000062832		0	FALSE	interacts with	CCL2 (interacts with) FGF7
0.451	0.191	0.545	0	0.059	0	0	interacts with	CD86 (interacts with) VCAM1	0	9913.ENSBTAP00000071927	9913.ENSBTAP00000042029		0	FALSE	interacts with	CD86 (interacts with) VCAM1
0.447	0.153	0.545	0	0.106	0	0	interacts with	CD163 (interacts with) VCAM1	0	9913.ENSBTAP00000026215	9913.ENSBTAP00000042029		0	FALSE	interacts with	CD163 (interacts with) VCAM1
0.524	0.08	0.543	0	0	0	0	interacts with	MYD88 (interacts with) TGFB1	0	9913.ENSBTAP00000000735	9913.ENSBTAP00000064484		0	FALSE	interacts with	MYD88 (interacts with) TGFB1
0.467	0.138	0.54	0	0.078	0	0	interacts with	AKT1 (interacts with) CD44	0	9913.ENSBTAP00000023461	9913.ENSBTAP00000048925		0	FALSE	interacts with	AKT1 (interacts with) CD44
0.539	0	0.539	0	0	0	0	interacts with	ANXA5 (interacts with) LOC534578	0	9913.ENSBTAP00000028988	9913.ENSBTAP00000042031		0	FALSE	interacts with	ANXA5 (interacts with) LOC534578
0.504	0.055	0.538	0	0.092	0	0	interacts with	CX3CR1 (interacts with) LOC534578	0	9913.ENSBTAP00000058721	9913.ENSBTAP00000042031		0	FALSE	interacts with	CX3CR1 (interacts with) LOC534578
0.532	0.054	0.538	0	0	0	0	interacts with	SELL (interacts with) VWF	0	9913.ENSBTAP00000044113	9913.ENSBTAP00000016273		0	FALSE	interacts with	SELL (interacts with) VWF
0.463	0.111	0.537	0	0.107	0	0	interacts with	HGF (interacts with) VCAM1	0	9913.ENSBTAP00000023490	9913.ENSBTAP00000042029		0	FALSE	interacts with	HGF (interacts with) VCAM1
0.486	0.071	0.536	0	0.107	0	0	interacts with	HGF (interacts with) LOC534578	0	9913.ENSBTAP00000023490	9913.ENSBTAP00000042031		0	FALSE	interacts with	HGF (interacts with) LOC534578
0.523	0.067	0.536	0	0	0	0	interacts with	CX3CR1 (interacts with) IL18	0	9913.ENSBTAP00000058721	9913.ENSBTAP00000055793		0	FALSE	interacts with	CX3CR1 (interacts with) IL18
0.497	0.055	0.531	0	0.092	0	0	interacts with	CX3CR1 (interacts with) VCAM1	0	9913.ENSBTAP00000058721	9913.ENSBTAP00000042029		0	FALSE	interacts with	CX3CR1 (interacts with) VCAM1
0.506	0.086	0.529	0	0	0	0	interacts with	CASP3 (interacts with) CD86	0	9913.ENSBTAP00000021099	9913.ENSBTAP00000071927		0	FALSE	interacts with	CASP3 (interacts with) CD86
0.528	0	0.528	0	0	0	0	interacts with	BCL2 (interacts with) CCL2	0	9913.ENSBTAP00000025701	9913.ENSBTAP00000013146		0	FALSE	interacts with	BCL2 (interacts with) CCL2
0.513	0.067	0.526	0	0	0	0	interacts with	FGF2 (interacts with) TLR4	0	9913.ENSBTAP00000007477	9913.ENSBTAP00000008190		0	FALSE	interacts with	FGF2 (interacts with) TLR4
0.501	0.061	0.522	0	0.063	0	0	interacts with	LOC534578 (interacts with) RHOA	0	9913.ENSBTAP00000042031	9913.ENSBTAP00000005600		0	FALSE	interacts with	LOC534578 (interacts with) RHOA
0.502	0.077	0.521	0	0	0	0	interacts with	BCL2 (interacts with) CCN2	0	9913.ENSBTAP00000025701	9913.ENSBTAP00000073256		0	FALSE	interacts with	BCL2 (interacts with) CCN2
0.52	0	0.521	0	0.043	0	0	interacts with	CD163 (interacts with) CD44	0	9913.ENSBTAP00000026215	9913.ENSBTAP00000048925		0	FALSE	interacts with	CD163 (interacts with) CD44
0.499	0.061	0.52	0	0.063	0	0	interacts with	RHOA (interacts with) VCAM1	0	9913.ENSBTAP00000005600	9913.ENSBTAP00000042029		0	FALSE	interacts with	RHOA (interacts with) VCAM1
0.443	0.111	0.519	0	0.106	0	0	interacts with	CD163 (interacts with) LOC534578	0	9913.ENSBTAP00000026215	9913.ENSBTAP00000042031		0	FALSE	interacts with	CD163 (interacts with) LOC534578
0.519	0	0.519	0	0	0	0	interacts with	CD44 (interacts with) MYD88	0	9913.ENSBTAP00000048925	9913.ENSBTAP00000000735		0	FALSE	interacts with	CD44 (interacts with) MYD88
0.483	0.085	0.518	0	0.064	0	0	interacts with	ANXA5 (interacts with) FGF7	0	9913.ENSBTAP00000028988	9913.ENSBTAP00000062832		0	FALSE	interacts with	ANXA5 (interacts with) FGF7
0.429	0.189	0.517	0	0	0	0	interacts with	HIF1A (interacts with) TLR2	0	9913.ENSBTAP00000027885	9913.ENSBTAP00000010530		0	FALSE	interacts with	HIF1A (interacts with) TLR2
0.498	0.071	0.513	0	0	0	0	interacts with	IGF1 (interacts with) RHOA	0	9913.ENSBTAP00000055243	9913.ENSBTAP00000005600		0	FALSE	interacts with	IGF1 (interacts with) RHOA
0.491	0.078	0.511	0	0	0	0	interacts with	BCL2 (interacts with) TLR2	0	9913.ENSBTAP00000025701	9913.ENSBTAP00000010530		0	FALSE	interacts with	BCL2 (interacts with) TLR2
0.473	0	0.509	0	0.106	0	0	interacts with	AKT1 (interacts with) MYD88	0	9913.ENSBTAP00000023461	9913.ENSBTAP00000000735		0	FALSE	interacts with	AKT1 (interacts with) MYD88
0.44	0.156	0.507	0	0	0	0	interacts with	ANXA5 (interacts with) CCN2	0	9913.ENSBTAP00000028988	9913.ENSBTAP00000073256		0	FALSE	interacts with	ANXA5 (interacts with) CCN2
0.48	0.091	0.507	0	0	0	0	interacts with	FCGR3A (interacts with) ITGB1	0	9913.ENSBTAP00000069304	9913.ENSBTAP00000052015		0	FALSE	interacts with	FCGR3A (interacts with) ITGB1
0.491	0	0.505	0	0.066	0	0	interacts with	FGF7 (interacts with) LOC534578	0	9913.ENSBTAP00000062832	9913.ENSBTAP00000042031		0	FALSE	interacts with	FGF7 (interacts with) LOC534578
0.497	0.056	0.504	0	0	0	0	interacts with	CD44 (interacts with) CX3CR1	0	9913.ENSBTAP00000048925	9913.ENSBTAP00000058721		0	FALSE	interacts with	CD44 (interacts with) CX3CR1
0.49	0	0.504	0	0.066	0	0	interacts with	FGF7 (interacts with) VCAM1	0	9913.ENSBTAP00000062832	9913.ENSBTAP00000042029		0	FALSE	interacts with	FGF7 (interacts with) VCAM1
0.421	0.119	0.503	0	0.104	0	0	interacts with	MYD88 (interacts with) SELL	0	9913.ENSBTAP00000000735	9913.ENSBTAP00000044113		0	FALSE	interacts with	MYD88 (interacts with) SELL
0.499	0	0.499	0	0	0	0	interacts with	CASP3 (interacts with) FCGR3A	0	9913.ENSBTAP00000021099	9913.ENSBTAP00000069304		0	FALSE	interacts with	CASP3 (interacts with) FCGR3A
0.483	0	0.498	0	0.069	0	0	interacts with	HGF (interacts with) RHOA	0	9913.ENSBTAP00000023490	9913.ENSBTAP00000005600		0	FALSE	interacts with	HGF (interacts with) RHOA
0.412	0.056	0.497	0	0.166	0	0	interacts with	IGF1 (interacts with) TLR2	0	9913.ENSBTAP00000055243	9913.ENSBTAP00000010530		0	FALSE	interacts with	IGF1 (interacts with) TLR2
0.481	0.069	0.496	0	0	0	0	interacts with	CCN2 (interacts with) VCAM1	0	9913.ENSBTAP00000073256	9913.ENSBTAP00000042029		0	FALSE	interacts with	CCN2 (interacts with) VCAM1
0.493	0	0.493	0	0	0	0	interacts with	CCN2 (interacts with) LOC534578	0	9913.ENSBTAP00000073256	9913.ENSBTAP00000042031		0	FALSE	interacts with	CCN2 (interacts with) LOC534578
0.441	0.13	0.492	0	0	0	0	interacts with	CD44 (interacts with) IL18	0	9913.ENSBTAP00000048925	9913.ENSBTAP00000055793		0	FALSE	interacts with	CD44 (interacts with) IL18
0.418	0.101	0.491	0	0.105	0	0	interacts with	RHOA (interacts with) TLR4	0	9913.ENSBTAP00000005600	9913.ENSBTAP00000008190		0	FALSE	interacts with	RHOA (interacts with) TLR4
0.485	0.054	0.491	0	0	0	0	interacts with	CD163 (interacts with) VWF	0	9913.ENSBTAP00000026215	9913.ENSBTAP00000016273		0	FALSE	interacts with	CD163 (interacts with) VWF
0.488	0	0.488	0	0	0	0	interacts with	BCL2 (interacts with) FGF7	0	9913.ENSBTAP00000025701	9913.ENSBTAP00000062832		0	FALSE	interacts with	BCL2 (interacts with) FGF7
0.459	0.087	0.485	0	0	0	0	interacts with	CCL2 (interacts with) VWF	0	9913.ENSBTAP00000013146	9913.ENSBTAP00000016273		0	FALSE	interacts with	CCL2 (interacts with) VWF
0.434	0.075	0.48	0	0.087	0	0	interacts with	SMAD2 (interacts with) TLR4	0	9913.ENSBTAP00000017649	9913.ENSBTAP00000008190		0	FALSE	interacts with	SMAD2 (interacts with) TLR4
0.48	0	0.48	0	0	0	0	interacts with	FGF2 (interacts with) IL18	0	9913.ENSBTAP00000007477	9913.ENSBTAP00000055793		0	FALSE	interacts with	FGF2 (interacts with) IL18
0.459	0.068	0.474	0	0	0	0	interacts with	HIF1A (interacts with) IL18	0	9913.ENSBTAP00000027885	9913.ENSBTAP00000055793		0	FALSE	interacts with	HIF1A (interacts with) IL18
0.416	0.096	0.47	0	0.077	0	0	interacts with	RHOA (interacts with) VWF	0	9913.ENSBTAP00000005600	9913.ENSBTAP00000016273		0	FALSE	interacts with	RHOA (interacts with) VWF
0.396	0.088	0.469	0	0.113	0	0	interacts with	AKT1 (interacts with) TLR2	0	9913.ENSBTAP00000023461	9913.ENSBTAP00000010530		0	FALSE	interacts with	AKT1 (interacts with) TLR2
0.469	0	0.469	0	0	0	0	interacts with	FGF7 (interacts with) RHOA	0	9913.ENSBTAP00000062832	9913.ENSBTAP00000005600		0	FALSE	interacts with	FGF7 (interacts with) RHOA
0.379	0.158	0.464	0	0.058	0	0	interacts with	ITGB1 (interacts with) TLR4	0	9913.ENSBTAP00000052015	9913.ENSBTAP00000008190		0	FALSE	interacts with	ITGB1 (interacts with) TLR4
0.414	0.122	0.463	0	0	0	0	interacts with	CCN2 (interacts with) TLR4	0	9913.ENSBTAP00000073256	9913.ENSBTAP00000008190		0	FALSE	interacts with	CCN2 (interacts with) TLR4
0.41	0.08	0.46	0	0.086	0	0	interacts with	CD163 (interacts with) MYD88	0	9913.ENSBTAP00000026215	9913.ENSBTAP00000000735		0	FALSE	interacts with	CD163 (interacts with) MYD88
0.436	0.079	0.458	0	0	0	0	interacts with	BCL2 (interacts with) SELL	0	9913.ENSBTAP00000025701	9913.ENSBTAP00000044113		0	FALSE	interacts with	BCL2 (interacts with) SELL
0.364	0.139	0.456	0	0.087	0	0	interacts with	CD163 (interacts with) SELL	0	9913.ENSBTAP00000026215	9913.ENSBTAP00000044113		0	FALSE	interacts with	CD163 (interacts with) SELL
0.454	0	0.456	0	0.045	0	0	interacts with	AKT1 (interacts with) FGF7	0	9913.ENSBTAP00000023461	9913.ENSBTAP00000062832		0	FALSE	interacts with	AKT1 (interacts with) FGF7
0.416	0	0.455	0	0.104	0	0	interacts with	AKT1 (interacts with) HGF	0	9913.ENSBTAP00000023461	9913.ENSBTAP00000023490		0	FALSE	interacts with	AKT1 (interacts with) HGF
0.334	0.208	0.45	0	0	0	0	interacts with	CCN2 (interacts with) IL18	0	9913.ENSBTAP00000073256	9913.ENSBTAP00000055793		0	FALSE	interacts with	CCN2 (interacts with) IL18
0.448	0	0.448	0	0	0	0	interacts with	CX3CR1 (interacts with) MYD88	0	9913.ENSBTAP00000058721	9913.ENSBTAP00000000735		0	FALSE	interacts with	CX3CR1 (interacts with) MYD88
0.441	0	0.447	0	0.052	0	0	interacts with	CX3CR1 (interacts with) TGFB1	0	9913.ENSBTAP00000058721	9913.ENSBTAP00000064484		0	FALSE	interacts with	CX3CR1 (interacts with) TGFB1
0.426	0.049	0.445	0	0.065	0	0	interacts with	AKT1 (interacts with) ITGB1	0	9913.ENSBTAP00000023461	9913.ENSBTAP00000052015		0	FALSE	interacts with	AKT1 (interacts with) ITGB1
0.429	0.066	0.444	0	0	0	0	interacts with	CCL2 (interacts with) ITGB1	0	9913.ENSBTAP00000013146	9913.ENSBTAP00000052015		0	FALSE	interacts with	CCL2 (interacts with) ITGB1
0.404	0	0.444	0	0.105	0	0	interacts with	AKT1 (interacts with) LOC534578	0	9913.ENSBTAP00000023461	9913.ENSBTAP00000042031		0	FALSE	interacts with	AKT1 (interacts with) LOC534578
0.429	0	0.435	0	0.052	0	0	interacts with	CCR5 (interacts with) TGFB1	0	9913.ENSBTAP00000010652	9913.ENSBTAP00000064484		0	FALSE	interacts with	CCR5 (interacts with) TGFB1
0.431	0	0.431	0	0	0	0	interacts with	CCR5 (interacts with) MYD88	0	9913.ENSBTAP00000010652	9913.ENSBTAP00000000735		0	FALSE	interacts with	CCR5 (interacts with) MYD88
0.409	0.076	0.43	0	0	0	0	interacts with	BCL2 (interacts with) CD86	0	9913.ENSBTAP00000025701	9913.ENSBTAP00000071927		0	FALSE	interacts with	BCL2 (interacts with) CD86
0.411	0.072	0.43	0	0	0	0	interacts with	ANXA5 (interacts with) CD163	0	9913.ENSBTAP00000028988	9913.ENSBTAP00000026215		0	FALSE	interacts with	ANXA5 (interacts with) CD163
0.387	0	0.428	0	0.105	0	0	interacts with	AKT1 (interacts with) VCAM1	0	9913.ENSBTAP00000023461	9913.ENSBTAP00000042029		0	FALSE	interacts with	AKT1 (interacts with) VCAM1
0.381	0.109	0.425	0	0	0	0	interacts with	HIF1A (interacts with) MYD88	0	9913.ENSBTAP00000027885	9913.ENSBTAP00000000735		0	FALSE	interacts with	HIF1A (interacts with) MYD88
0.412	0.055	0.42	0	0	0	0	interacts with	CASP3 (interacts with) CD163	0	9913.ENSBTAP00000021099	9913.ENSBTAP00000026215		0	FALSE	interacts with	CASP3 (interacts with) CD163
0.385	0.093	0.418	0	0	0	0	interacts with	CCL2 (interacts with) RHOA	0	9913.ENSBTAP00000013146	9913.ENSBTAP00000005600		0	FALSE	interacts with	CCL2 (interacts with) RHOA
0.388	0.086	0.418	0	0.044	0	0	interacts with	CASP3 (interacts with) SELL	0	9913.ENSBTAP00000021099	9913.ENSBTAP00000044113		0	FALSE	interacts with	CASP3 (interacts with) SELL
0.378	0.08	0.403	0	0	0	0	interacts with	BCL2 (interacts with) VWF	0	9913.ENSBTAP00000025701	9913.ENSBTAP00000016273		0	FALSE	interacts with	BCL2 (interacts with) VWF
0.397	0.049	0.402	0	0	0	0	interacts with	CD163 (interacts with) HIF1A	0	9913.ENSBTAP00000026215	9913.ENSBTAP00000027885		0	FALSE	interacts with	CD163 (interacts with) HIF1A
0.382	0.061	0.401	0	0.051	0	0	interacts with	LOC534578 (interacts with) SMAD2	0	9913.ENSBTAP00000042031	9913.ENSBTAP00000017649		0	FALSE	interacts with	LOC534578 (interacts with) SMAD2
0.381	0.061	0.4	0	0.051	0	0	interacts with	SMAD2 (interacts with) VCAM1	0	9913.ENSBTAP00000017649	9913.ENSBTAP00000042029		0	FALSE	interacts with	SMAD2 (interacts with) VCAM1

## Sheet: Turquoise
automated_textmining	coexpression	combined_score	database_annotated	experimentally_determined_interaction	gene_fusion	homology	interaction	name	neighborhood_on_chromosome	node1_string_id	node2_string_id	path length	phylogenetic_cooccurrence	selected	shared interaction	shared name
0.536	0.933	0.998	0	0.962	0	0	interacts with	MRPL19 (interacts with) MRPL32	0.157	9913.ENSBTAP00000003312	9913.ENSBTAP00000001313		0	FALSE	interacts with	MRPL19 (interacts with) MRPL32
0.4	0.929	0.998	0	0.962	0	0	interacts with	MRPL12 (interacts with) MRPL9	0	9913.ENSBTAP00000048266	9913.ENSBTAP00000001054		0	FALSE	interacts with	MRPL12 (interacts with) MRPL9
0.59	0.929	0.998	0	0.962	0	0	interacts with	MRPL12 (interacts with) MRPL19	0.043	9913.ENSBTAP00000048266	9913.ENSBTAP00000003312		0	FALSE	interacts with	MRPL12 (interacts with) MRPL19
0.4	0.929	0.998	0	0.962	0	0	interacts with	MRPL12 (interacts with) MRPL27	0.142	9913.ENSBTAP00000048266	9913.ENSBTAP00000028954		0	FALSE	interacts with	MRPL12 (interacts with) MRPL27
0.4	0.929	0.998	0	0.962	0	0	interacts with	MRPL19 (interacts with) MRPL27	0.142	9913.ENSBTAP00000003312	9913.ENSBTAP00000028954		0	FALSE	interacts with	MRPL19 (interacts with) MRPL27
0.548	0.928	0.998	0	0.962	0	0	interacts with	MRPL12 (interacts with) MRPL32	0.139	9913.ENSBTAP00000048266	9913.ENSBTAP00000001313		0	FALSE	interacts with	MRPL12 (interacts with) MRPL32
0.4	0.926	0.998	0	0.962	0	0	interacts with	MRPL27 (interacts with) MRPL9	0.093	9913.ENSBTAP00000028954	9913.ENSBTAP00000001054		0	FALSE	interacts with	MRPL27 (interacts with) MRPL9
0.399	0.926	0.998	0	0.962	0	0	interacts with	MRPL27 (interacts with) MRPL32	0.144	9913.ENSBTAP00000028954	9913.ENSBTAP00000001313		0	FALSE	interacts with	MRPL27 (interacts with) MRPL32
0.437	0.925	0.998	0	0.962	0	0	interacts with	MRPL19 (interacts with) MRPL9	0	9913.ENSBTAP00000003312	9913.ENSBTAP00000001054		0	FALSE	interacts with	MRPL19 (interacts with) MRPL9
0.364	0.904	0.989	0	0.821	0	0	interacts with	MRPL27 (interacts with) MRPS16	0.128	9913.ENSBTAP00000028954	9913.ENSBTAP00000001255		0	FALSE	interacts with	MRPL27 (interacts with) MRPS16
0.232	0.87	0.999	0.9	0.962	0	0	interacts with	MRPS16 (interacts with) MRPS7	0.042	9913.ENSBTAP00000001255	9913.ENSBTAP00000021471		0	FALSE	interacts with	MRPS16 (interacts with) MRPS7
0.23	0.869	0.995	0	0.953	0	0	interacts with	MRPL2 (interacts with) MRPS7	0.091	9913.ENSBTAP00000016951	9913.ENSBTAP00000021471		0	FALSE	interacts with	MRPL2 (interacts with) MRPS7
0.286	0.868	0.984	0	0.848	0	0	interacts with	MRPL16 (interacts with) MRPS7	0.065	9913.ENSBTAP00000028236	9913.ENSBTAP00000021471		0	FALSE	interacts with	MRPL16 (interacts with) MRPS7
0.364	0.867	0.986	0	0.848	0	0	interacts with	MRPL2 (interacts with) MRPS11	0.066	9913.ENSBTAP00000016951	9913.ENSBTAP00000026421		0	FALSE	interacts with	MRPL2 (interacts with) MRPS11
0.394	0.861	0.996	0	0.962	0	0	interacts with	MRPL32 (interacts with) MRPL9	0	9913.ENSBTAP00000001313	9913.ENSBTAP00000001054		0	FALSE	interacts with	MRPL32 (interacts with) MRPL9
0.302	0.852	0.994	0	0.949	0	0	interacts with	MRPL27 (interacts with) MRPS7	0.112	9913.ENSBTAP00000028954	9913.ENSBTAP00000021471		0	FALSE	interacts with	MRPL27 (interacts with) MRPS7
0.364	0.836	0.981	0	0.821	0	0	interacts with	MRPL32 (interacts with) MRPS16	0.136	9913.ENSBTAP00000001313	9913.ENSBTAP00000001255		0	FALSE	interacts with	MRPL32 (interacts with) MRPS16
0.215	0.826	0.978	0	0.848	0	0	interacts with	MRPL24 (interacts with) MRPS7	0.091	9913.ENSBTAP00000001991	9913.ENSBTAP00000021471		0	FALSE	interacts with	MRPL24 (interacts with) MRPS7
0.364	0.82	0.977	0	0.821	0	0	interacts with	MRPL12 (interacts with) MRPS16	0	9913.ENSBTAP00000048266	9913.ENSBTAP00000001255		0	FALSE	interacts with	MRPL12 (interacts with) MRPS16
0.364	0.82	0.979	0	0.821	0	0	interacts with	MRPL19 (interacts with) MRPS16	0.136	9913.ENSBTAP00000003312	9913.ENSBTAP00000001255		0	FALSE	interacts with	MRPL19 (interacts with) MRPS16
0.364	0.82	0.977	0	0.821	0	0	interacts with	MRPL9 (interacts with) MRPS16	0	9913.ENSBTAP00000001054	9913.ENSBTAP00000001255		0	FALSE	interacts with	MRPL9 (interacts with) MRPS16
0.244	0.817	0.994	0	0.962	0	0	interacts with	MRPL27 (interacts with) MRPS11	0.062	9913.ENSBTAP00000028954	9913.ENSBTAP00000026421		0	FALSE	interacts with	MRPL27 (interacts with) MRPS11
0.271	0.807	0.989	0	0.93	0	0	interacts with	MRPL24 (interacts with) MRPL27	0	9913.ENSBTAP00000001991	9913.ENSBTAP00000028954		0	FALSE	interacts with	MRPL24 (interacts with) MRPL27
0.377	0.806	0.995	0	0.962	0	0	interacts with	MRPL16 (interacts with) MRPS15	0	9913.ENSBTAP00000028236	9913.ENSBTAP00000033158		0	FALSE	interacts with	MRPL16 (interacts with) MRPS15
0.271	0.805	0.992	0	0.951	0	0	interacts with	MRPL2 (interacts with) MRPL27	0.045	9913.ENSBTAP00000016951	9913.ENSBTAP00000028954		0	FALSE	interacts with	MRPL2 (interacts with) MRPL27
0.247	0.804	0.971	0	0.819	0	0	interacts with	MRPL2 (interacts with) MRPS16	0	9913.ENSBTAP00000016951	9913.ENSBTAP00000001255		0	FALSE	interacts with	MRPL2 (interacts with) MRPS16
0.302	0.79	0.975	0	0.848	0	0	interacts with	MRPL32 (interacts with) MRPS7	0	9913.ENSBTAP00000001313	9913.ENSBTAP00000021471		0	FALSE	interacts with	MRPL32 (interacts with) MRPS7
0.302	0.789	0.976	0	0.848	0	0	interacts with	MRPL9 (interacts with) MRPS7	0.09	9913.ENSBTAP00000001054	9913.ENSBTAP00000021471		0	FALSE	interacts with	MRPL9 (interacts with) MRPS7
0.332	0.786	0.999	0.9	0.962	0	0	interacts with	MRPS11 (interacts with) MRPS16	0.059	9913.ENSBTAP00000026421	9913.ENSBTAP00000001255		0	FALSE	interacts with	MRPS11 (interacts with) MRPS16
0.623	0.783	0.987	0	0.848	0	0	interacts with	MRPL12 (interacts with) MRPS7	0.125	9913.ENSBTAP00000048266	9913.ENSBTAP00000021471		0	FALSE	interacts with	MRPL12 (interacts with) MRPS7
0.445	0.783	0.98	0	0.848	0	0	interacts with	MRPL19 (interacts with) MRPS7	0.043	9913.ENSBTAP00000003312	9913.ENSBTAP00000021471		0	FALSE	interacts with	MRPL19 (interacts with) MRPS7
0.271	0.783	0.994	0	0.962	0	0	interacts with	MRPL13 (interacts with) MRPL27	0.118	9913.ENSBTAP00000008903	9913.ENSBTAP00000028954		0	FALSE	interacts with	MRPL13 (interacts with) MRPL27
0.375	0.781	0.977	0	0.848	0	0	interacts with	MRPL16 (interacts with) MRPL24	0.062	9913.ENSBTAP00000028236	9913.ENSBTAP00000001991		0	FALSE	interacts with	MRPL16 (interacts with) MRPL24
0.364	0.781	0.977	0	0.848	0	0	interacts with	MRPL16 (interacts with) MRPL2	0.062	9913.ENSBTAP00000028236	9913.ENSBTAP00000016951		0	FALSE	interacts with	MRPL16 (interacts with) MRPL2
0.259	0.778	0.997	0.8	0.932	0	0	interacts with	MRPS14 (interacts with) MRPS16	0	9913.ENSBTAP00000001465	9913.ENSBTAP00000001255		0	FALSE	interacts with	MRPS14 (interacts with) MRPS16
0.747	0.775	0.989	0	0.821	0	0	interacts with	MRPL13 (interacts with) MRPS14	0.066	9913.ENSBTAP00000008903	9913.ENSBTAP00000001465		0	FALSE	interacts with	MRPL13 (interacts with) MRPS14
0	0.774	0.944	0	0.765	0	0	interacts with	MRPL55 (interacts with) MRPS16	0	9913.ENSBTAP00000027614	9913.ENSBTAP00000001255		0	FALSE	interacts with	MRPL55 (interacts with) MRPS16
0.302	0.766	0.999	0.9	0.971	0	0	interacts with	MRPS11 (interacts with) MRPS7	0.083	9913.ENSBTAP00000026421	9913.ENSBTAP00000021471		0.286	FALSE	interacts with	MRPS11 (interacts with) MRPS7
0.711	0.765	0.997	0	0.962	0	0	interacts with	MRPL13 (interacts with) MRPL9	0	9913.ENSBTAP00000008903	9913.ENSBTAP00000001054		0	FALSE	interacts with	MRPL13 (interacts with) MRPL9
0.065	0.764	0.987	0	0.949	0	0	interacts with	MRPL43 (interacts with) MRPS7	0	9913.ENSBTAP00000004265	9913.ENSBTAP00000021471		0	FALSE	interacts with	MRPL43 (interacts with) MRPS7
0.302	0.764	0.969	0	0.821	0	0	interacts with	MRPL13 (interacts with) MRPS16	0.1	9913.ENSBTAP00000008903	9913.ENSBTAP00000001255		0	FALSE	interacts with	MRPL13 (interacts with) MRPS16
0.302	0.764	0.974	0	0.848	0	0	interacts with	MRPL2 (interacts with) MRPL24	0.081	9913.ENSBTAP00000016951	9913.ENSBTAP00000001991		0	FALSE	interacts with	MRPL2 (interacts with) MRPL24
0.232	0.763	0.963	0	0.817	0	0	interacts with	MRPL9 (interacts with) MRPS14	0.043	9913.ENSBTAP00000001054	9913.ENSBTAP00000001465		0	FALSE	interacts with	MRPL9 (interacts with) MRPS14
0.271	0.762	0.971	0	0.848	0	0	interacts with	MRPL2 (interacts with) MRPL9	0.046	9913.ENSBTAP00000016951	9913.ENSBTAP00000001054		0	FALSE	interacts with	MRPL2 (interacts with) MRPL9
0.268	0.759	0.991	0	0.957	0	0	interacts with	MRPL13 (interacts with) MRPL32	0.042	9913.ENSBTAP00000008903	9913.ENSBTAP00000001313		0	FALSE	interacts with	MRPL13 (interacts with) MRPL32
0.248	0.758	0.987	0	0.938	0	0	interacts with	MRPL2 (interacts with) MRPS15	0	9913.ENSBTAP00000016951	9913.ENSBTAP00000033158		0	FALSE	interacts with	MRPL2 (interacts with) MRPS15
0.563	0.758	0.995	0	0.962	0	0	interacts with	MRPL13 (interacts with) MRPL19	0.117	9913.ENSBTAP00000008903	9913.ENSBTAP00000003312		0	FALSE	interacts with	MRPL13 (interacts with) MRPL19
0.375	0.754	0.977	0	0.865	0	0	interacts with	MRPL12 (interacts with) MRPL13	0.049	9913.ENSBTAP00000048266	9913.ENSBTAP00000008903		0	FALSE	interacts with	MRPL12 (interacts with) MRPL13
0.244	0.751	0.965	0	0.82	0	0	interacts with	MRPL32 (interacts with) MRPS14	0.112	9913.ENSBTAP00000001313	9913.ENSBTAP00000001465		0	FALSE	interacts with	MRPL32 (interacts with) MRPS14
0.376	0.75	0.999	0.9	0.988	0	0	interacts with	MRPS11 (interacts with) MRPS15	0.042	9913.ENSBTAP00000026421	9913.ENSBTAP00000033158		0	FALSE	interacts with	MRPS11 (interacts with) MRPS15
0.304	0.749	0.987	0	0.935	0	0	interacts with	MRPL24 (interacts with) MRPL9	0.044	9913.ENSBTAP00000001991	9913.ENSBTAP00000001054		0	FALSE	interacts with	MRPL24 (interacts with) MRPL9
0.28	0.746	0.96	0	0.8	0	0	interacts with	MRPL24 (interacts with) MRPS16	0	9913.ENSBTAP00000001991	9913.ENSBTAP00000001255		0	FALSE	interacts with	MRPL24 (interacts with) MRPS16
0.244	0.744	0.97	0	0.856	0	0	interacts with	MRPL9 (interacts with) MRPS11	0.06	9913.ENSBTAP00000001054	9913.ENSBTAP00000026421		0	FALSE	interacts with	MRPL9 (interacts with) MRPS11
0.22	0.743	0.995	0	0.977	0	0	interacts with	MRPL16 (interacts with) MRPL27	0.043	9913.ENSBTAP00000028236	9913.ENSBTAP00000028954		0	FALSE	interacts with	MRPL16 (interacts with) MRPL27
0.244	0.741	0.991	0	0.962	0	0	interacts with	MRPL27 (interacts with) MRPL4	0.045	9913.ENSBTAP00000028954	9913.ENSBTAP00000057411		0	FALSE	interacts with	MRPL27 (interacts with) MRPL4
0.271	0.739	0.971	0	0.848	0	0	interacts with	MRPL12 (interacts with) MRPL24	0.118	9913.ENSBTAP00000048266	9913.ENSBTAP00000001991		0	FALSE	interacts with	MRPL12 (interacts with) MRPL24
0.271	0.739	0.971	0	0.848	0	0	interacts with	MRPL12 (interacts with) MRPL2	0.118	9913.ENSBTAP00000048266	9913.ENSBTAP00000016951		0	FALSE	interacts with	MRPL12 (interacts with) MRPL2
0.279	0.738	0.992	0	0.962	0	0	interacts with	MRPL4 (interacts with) MRPL9	0.045	9913.ENSBTAP00000057411	9913.ENSBTAP00000001054		0	FALSE	interacts with	MRPL4 (interacts with) MRPL9
0.321	0.737	0.957	0	0.765	0	0	interacts with	MRPL12 (interacts with) MRPS14	0.112	9913.ENSBTAP00000048266	9913.ENSBTAP00000001465		0	FALSE	interacts with	MRPL12 (interacts with) MRPS14
0.271	0.737	0.968	0	0.848	0	0	interacts with	MRPL19 (interacts with) MRPL2	0	9913.ENSBTAP00000003312	9913.ENSBTAP00000016951		0	FALSE	interacts with	MRPL19 (interacts with) MRPL2
0.27	0.737	0.968	0	0.848	0	0	interacts with	MRPL2 (interacts with) MRPL32	0.057	9913.ENSBTAP00000016951	9913.ENSBTAP00000001313		0	FALSE	interacts with	MRPL2 (interacts with) MRPL32
0.324	0.736	0.985	0	0.925	0	0	interacts with	MRPL19 (interacts with) MRPL24	0	9913.ENSBTAP00000003312	9913.ENSBTAP00000001991		0	FALSE	interacts with	MRPL19 (interacts with) MRPL24
0.221	0.734	0.989	0	0.949	0	0	interacts with	MRPL32 (interacts with) MRPS11	0.088	9913.ENSBTAP00000001313	9913.ENSBTAP00000026421		0	FALSE	interacts with	MRPL32 (interacts with) MRPS11
0.271	0.734	0.968	0	0.848	0	0	interacts with	MRPL24 (interacts with) MRPL32	0.056	9913.ENSBTAP00000001991	9913.ENSBTAP00000001313		0	FALSE	interacts with	MRPL24 (interacts with) MRPL32
0.302	0.724	0.97	0	0.848	0	0	interacts with	MRPL12 (interacts with) MRPS11	0.112	9913.ENSBTAP00000048266	9913.ENSBTAP00000026421		0	FALSE	interacts with	MRPL12 (interacts with) MRPS11
0.376	0.724	0.973	0	0.848	0	0	interacts with	MRPL12 (interacts with) MRPL16	0.104	9913.ENSBTAP00000048266	9913.ENSBTAP00000028236		0	FALSE	interacts with	MRPL12 (interacts with) MRPL16
0.555	0.724	0.99	0	0.926	0	0	interacts with	MRPL12 (interacts with) MRPL4	0.112	9913.ENSBTAP00000048266	9913.ENSBTAP00000057411		0	FALSE	interacts with	MRPL12 (interacts with) MRPL4
0.25	0.724	0.991	0	0.962	0	0	interacts with	MRPL19 (interacts with) MRPL4	0	9913.ENSBTAP00000003312	9913.ENSBTAP00000057411		0	FALSE	interacts with	MRPL19 (interacts with) MRPL4
0.244	0.724	0.991	0	0.962	0	0	interacts with	MRPL19 (interacts with) MRPS11	0.045	9913.ENSBTAP00000003312	9913.ENSBTAP00000026421		0	FALSE	interacts with	MRPL19 (interacts with) MRPS11
0.306	0.72	0.999	0.9	0.988	0	0	interacts with	MRPS15 (interacts with) MRPS7	0	9913.ENSBTAP00000033158	9913.ENSBTAP00000021471		0	FALSE	interacts with	MRPS15 (interacts with) MRPS7
0.244	0.714	0.958	0	0.821	0	0	interacts with	MRPL27 (interacts with) MRPS14	0.042	9913.ENSBTAP00000028954	9913.ENSBTAP00000001465		0	FALSE	interacts with	MRPL27 (interacts with) MRPS14
0.364	0.713	0.964	0	0.821	0	0	interacts with	MRPL16 (interacts with) MRPS16	0	9913.ENSBTAP00000028236	9913.ENSBTAP00000001255		0	FALSE	interacts with	MRPL16 (interacts with) MRPS16
0.19	0.706	0.987	0	0.949	0	0	interacts with	MRPL13 (interacts with) MRPS7	0.091	9913.ENSBTAP00000008903	9913.ENSBTAP00000021471		0	FALSE	interacts with	MRPL13 (interacts with) MRPS7
0.376	0.704	0.992	0	0.962	0	0	interacts with	MRPL13 (interacts with) MRPL24	0.081	9913.ENSBTAP00000008903	9913.ENSBTAP00000001991		0	FALSE	interacts with	MRPL13 (interacts with) MRPL24
0.114	0.702	0.956	0	0.848	0	0	interacts with	MRPL55 (interacts with) MRPS7	0	9913.ENSBTAP00000027614	9913.ENSBTAP00000021471		0	FALSE	interacts with	MRPL55 (interacts with) MRPS7
0.211	0.701	0.99	0	0.961	0	0	interacts with	MRPL32 (interacts with) MRPL4	0.045	9913.ENSBTAP00000001313	9913.ENSBTAP00000057411		0	FALSE	interacts with	MRPL32 (interacts with) MRPL4
0.219	0.695	0.99	0	0.962	0	0	interacts with	MRPL27 (interacts with) MRPS15	0.103	9913.ENSBTAP00000028954	9913.ENSBTAP00000033158		0	FALSE	interacts with	MRPL27 (interacts with) MRPS15
0.4	0.695	0.992	0	0.962	0	0	interacts with	MRPL16 (interacts with) MRPS11	0.06	9913.ENSBTAP00000028236	9913.ENSBTAP00000026421		0	FALSE	interacts with	MRPL16 (interacts with) MRPS11
0.22	0.695	0.987	0	0.95	0	0	interacts with	MRPL32 (interacts with) MRPS15	0.044	9913.ENSBTAP00000001313	9913.ENSBTAP00000033158		0	FALSE	interacts with	MRPL32 (interacts with) MRPS15
0.22	0.69	0.989	0	0.959	0	0	interacts with	MRPL16 (interacts with) MRPL9	0.043	9913.ENSBTAP00000028236	9913.ENSBTAP00000001054		0	FALSE	interacts with	MRPL16 (interacts with) MRPL9
0.375	0.683	0.991	0	0.962	0	0	interacts with	MRPL19 (interacts with) MRPS15	0.043	9913.ENSBTAP00000003312	9913.ENSBTAP00000033158		0	FALSE	interacts with	MRPL19 (interacts with) MRPS15
0.046	0.68	0.94	0	0.82	0	0	interacts with	MRPL13 (interacts with) MRPL30	0	9913.ENSBTAP00000008903	9913.ENSBTAP00000005183		0	FALSE	interacts with	MRPL13 (interacts with) MRPL30
0.244	0.678	0.952	0	0.821	0	0	interacts with	MRPL19 (interacts with) MRPS14	0.043	9913.ENSBTAP00000003312	9913.ENSBTAP00000001465		0	FALSE	interacts with	MRPL19 (interacts with) MRPS14
0	0.676	0.868	0	0.611	0	0	interacts with	MRPL35 (interacts with) MRPS14	0	9913.ENSBTAP00000006331	9913.ENSBTAP00000001465		0	FALSE	interacts with	MRPL35 (interacts with) MRPS14
0.268	0.672	0.998	0.8	0.962	0	0	interacts with	MRPS14 (interacts with) MRPS7	0.083	9913.ENSBTAP00000001465	9913.ENSBTAP00000021471		0	FALSE	interacts with	MRPS14 (interacts with) MRPS7
0.134	0.671	0.999	0.9	0.98	0	0	interacts with	MRPS16 (interacts with) MRPS25	0	9913.ENSBTAP00000001255	9913.ENSBTAP00000018234		0	FALSE	interacts with	MRPS16 (interacts with) MRPS25
0	0.667	0.947	0	0.848	0	0	interacts with	MRPL2 (interacts with) MRPS25	0	9913.ENSBTAP00000016951	9913.ENSBTAP00000018234		0	FALSE	interacts with	MRPL2 (interacts with) MRPS25
0.052	0.667	0.889	0	0.679	0	0	interacts with	MRPL30 (interacts with) MRPS16	0	9913.ENSBTAP00000005183	9913.ENSBTAP00000001255		0	FALSE	interacts with	MRPL30 (interacts with) MRPS16
0	0.665	0.983	0	0.952	0	0	interacts with	MRPL16 (interacts with) MRPL32	0.052	9913.ENSBTAP00000028236	9913.ENSBTAP00000001313		0	FALSE	interacts with	MRPL16 (interacts with) MRPL32
0.577	0.665	0.976	0	0.848	0	0	interacts with	MRPL12 (interacts with) MRPS15	0.056	9913.ENSBTAP00000048266	9913.ENSBTAP00000033158		0	FALSE	interacts with	MRPL12 (interacts with) MRPS15
0.23	0.656	0.959	0	0.856	0	0	interacts with	MRPL24 (interacts with) MRPS11	0.066	9913.ENSBTAP00000001991	9913.ENSBTAP00000026421		0	FALSE	interacts with	MRPL24 (interacts with) MRPS11
0.44	0.655	0.991	0	0.958	0	0	interacts with	MRPL9 (interacts with) MRPS15	0	9913.ENSBTAP00000001054	9913.ENSBTAP00000033158		0	FALSE	interacts with	MRPL9 (interacts with) MRPS15
0.217	0.651	0.988	0	0.962	0	0	interacts with	MRPL16 (interacts with) MRPL4	0.06	9913.ENSBTAP00000028236	9913.ENSBTAP00000057411		0	FALSE	interacts with	MRPL16 (interacts with) MRPL4
0.19	0.649	0.944	0	0.821	0	0	interacts with	MRPL4 (interacts with) MRPS16	0	9913.ENSBTAP00000057411	9913.ENSBTAP00000001255		0	FALSE	interacts with	MRPL4 (interacts with) MRPS16
0.576	0.649	0.962	0	0.765	0	0	interacts with	MRPL13 (interacts with) MRPL35	0	9913.ENSBTAP00000008903	9913.ENSBTAP00000006331		0	FALSE	interacts with	MRPL13 (interacts with) MRPL35
0.179	0.648	0.988	0	0.962	0	0	interacts with	MRPL13 (interacts with) MRPL2	0.081	9913.ENSBTAP00000008903	9913.ENSBTAP00000016951		0	FALSE	interacts with	MRPL13 (interacts with) MRPL2
0.246	0.639	0.988	0	0.962	0	0	interacts with	MRPL16 (interacts with) MRPL19	0	9913.ENSBTAP00000028236	9913.ENSBTAP00000003312		0	FALSE	interacts with	MRPL16 (interacts with) MRPL19
0.057	0.638	0.973	0	0.929	0	0	interacts with	MRPL19 (interacts with) MRPS25	0	9913.ENSBTAP00000003312	9913.ENSBTAP00000018234		0	FALSE	interacts with	MRPL19 (interacts with) MRPS25
0.363	0.635	0.999	0.9	0.962	0	0	interacts with	MRPS15 (interacts with) MRPS16	0.052	9913.ENSBTAP00000033158	9913.ENSBTAP00000001255		0	FALSE	interacts with	MRPS15 (interacts with) MRPS16
0.231	0.633	0.988	0	0.962	0	0	interacts with	MRPL2 (interacts with) MRPL4	0.066	9913.ENSBTAP00000016951	9913.ENSBTAP00000057411		0	FALSE	interacts with	MRPL2 (interacts with) MRPL4
0.051	0.633	0.942	0	0.848	0	0	interacts with	MRPL55 (interacts with) MRPS11	0	9913.ENSBTAP00000027614	9913.ENSBTAP00000026421		0	FALSE	interacts with	MRPL55 (interacts with) MRPS11
0.614	0.632	0.992	0	0.949	0	0	interacts with	MRPL4 (interacts with) MRPS7	0.083	9913.ENSBTAP00000057411	9913.ENSBTAP00000021471		0	FALSE	interacts with	MRPL4 (interacts with) MRPS7
0.27	0.632	0.948	0	0.819	0	0	interacts with	MRPL2 (interacts with) MRPS14	0.066	9913.ENSBTAP00000016951	9913.ENSBTAP00000001465		0	FALSE	interacts with	MRPL2 (interacts with) MRPS14
0.17	0.63	0.921	0	0.765	0	0	interacts with	MRPL13 (interacts with) MRPS18C	0	9913.ENSBTAP00000008903	9913.ENSBTAP00000024161		0	FALSE	interacts with	MRPL13 (interacts with) MRPS18C
0.132	0.629	0.95	0	0.858	0	0	interacts with	MRPL27 (interacts with) MRPS25	0	9913.ENSBTAP00000028954	9913.ENSBTAP00000018234		0	FALSE	interacts with	MRPL27 (interacts with) MRPS25
0.362	0.618	0.948	0	0.8	0	0	interacts with	MRPL24 (interacts with) MRPS14	0.066	9913.ENSBTAP00000001991	9913.ENSBTAP00000001465		0	FALSE	interacts with	MRPL24 (interacts with) MRPS14
0.043	0.617	0.939	0	0.848	0	0	interacts with	MRPL2 (interacts with) MRPL55	0	9913.ENSBTAP00000016951	9913.ENSBTAP00000027614		0	FALSE	interacts with	MRPL2 (interacts with) MRPL55
0.059	0.617	0.847	0	0.611	0	0	interacts with	MRPL30 (interacts with) MRPL35	0	9913.ENSBTAP00000005183	9913.ENSBTAP00000006331		0	FALSE	interacts with	MRPL30 (interacts with) MRPL35
0.239	0.613	0.987	0	0.962	0	0	interacts with	MRPL19 (interacts with) MRPL47	0	9913.ENSBTAP00000003312	9913.ENSBTAP00000003195		0	FALSE	interacts with	MRPL19 (interacts with) MRPL47
0.626	0.613	0.994	0	0.962	0	0	interacts with	MRPL13 (interacts with) MRPL4	0.066	9913.ENSBTAP00000008903	9913.ENSBTAP00000057411		0	FALSE	interacts with	MRPL13 (interacts with) MRPL4
0.517	0.612	0.969	0	0.848	0	0	interacts with	MRPL16 (interacts with) MRPL55	0	9913.ENSBTAP00000028236	9913.ENSBTAP00000027614		0	FALSE	interacts with	MRPL16 (interacts with) MRPL55
0	0.603	0.902	0	0.765	0	0	interacts with	MRPL35 (interacts with) MRPL48	0	9913.ENSBTAP00000006331	9913.ENSBTAP00000042506		0	FALSE	interacts with	MRPL35 (interacts with) MRPL48
0	0.602	0.902	0	0.765	0	0	interacts with	MRPL12 (interacts with) MRPL30	0	9913.ENSBTAP00000048266	9913.ENSBTAP00000005183		0	FALSE	interacts with	MRPL12 (interacts with) MRPL30
0.271	0.598	0.958	0	0.857	0	0	interacts with	MRPL13 (interacts with) MRRF	0.118	9913.ENSBTAP00000008903	9913.ENSBTAP00000024516		0	FALSE	interacts with	MRPL13 (interacts with) MRRF
0.061	0.592	0.902	0	0.766	0	0	interacts with	MRPL35 (interacts with) MRPS30	0	9913.ENSBTAP00000006331	9913.ENSBTAP00000000091		0	FALSE	interacts with	MRPL35 (interacts with) MRPS30
0.376	0.583	0.959	0	0.858	0	0	interacts with	MRPL43 (interacts with) MRPS25	0	9913.ENSBTAP00000004265	9913.ENSBTAP00000018234		0	FALSE	interacts with	MRPL43 (interacts with) MRPS25
0.302	0.57	0.987	0	0.962	0	0	interacts with	MRPL4 (interacts with) MRPS11	0.064	9913.ENSBTAP00000057411	9913.ENSBTAP00000026421		0	FALSE	interacts with	MRPL4 (interacts with) MRPS11
0.381	0.568	0.989	0	0.962	0	0	interacts with	MRPL13 (interacts with) MRPS11	0.066	9913.ENSBTAP00000008903	9913.ENSBTAP00000026421		0	FALSE	interacts with	MRPL13 (interacts with) MRPS11
0.177	0.566	0.941	0	0.848	0	0	interacts with	MRPL24 (interacts with) MRPL55	0	9913.ENSBTAP00000001991	9913.ENSBTAP00000027614		0	FALSE	interacts with	MRPL24 (interacts with) MRPL55
0.176	0.565	0.93	0	0.821	0	0	interacts with	MRPL19 (interacts with) MRPL30	0	9913.ENSBTAP00000003312	9913.ENSBTAP00000005183		0	FALSE	interacts with	MRPL19 (interacts with) MRPL30
0.382	0.564	0.989	0	0.962	0	0	interacts with	MRPL32 (interacts with) MRRF	0.109	9913.ENSBTAP00000001313	9913.ENSBTAP00000024516		0	FALSE	interacts with	MRPL32 (interacts with) MRRF
0.128	0.561	0.925	0	0.821	0	0	interacts with	MRPL43 (interacts with) MRPS16	0	9913.ENSBTAP00000004265	9913.ENSBTAP00000001255		0	FALSE	interacts with	MRPL43 (interacts with) MRPS16
0.628	0.559	0.972	0	0.848	0	0	interacts with	MRPL12 (interacts with) MRRF	0	9913.ENSBTAP00000048266	9913.ENSBTAP00000024516		0	FALSE	interacts with	MRPL12 (interacts with) MRRF
0.062	0.557	0.935	0	0.858	0	0	interacts with	MRPL12 (interacts with) MRPL43	0	9913.ENSBTAP00000048266	9913.ENSBTAP00000004265		0	FALSE	interacts with	MRPL12 (interacts with) MRPL43
0.397	0.555	0.984	0	0.945	0	0	interacts with	MRPL24 (interacts with) MRPL4	0.066	9913.ENSBTAP00000001991	9913.ENSBTAP00000057411		0	FALSE	interacts with	MRPL24 (interacts with) MRPL4
0.194	0.554	0.874	0	0.679	0	0	interacts with	MRPL30 (interacts with) MRPS14	0	9913.ENSBTAP00000005183	9913.ENSBTAP00000001465		0	FALSE	interacts with	MRPL30 (interacts with) MRPS14
0	0.551	0.89	0	0.765	0	0	interacts with	MRPL32 (interacts with) MRPL35	0	9913.ENSBTAP00000001313	9913.ENSBTAP00000006331		0	FALSE	interacts with	MRPL32 (interacts with) MRPL35
0	0.549	0.817	0	0.611	0	0	interacts with	MRPL35 (interacts with) MRPS18C	0	9913.ENSBTAP00000006331	9913.ENSBTAP00000024161		0	FALSE	interacts with	MRPL35 (interacts with) MRPS18C
0	0.548	0.915	0	0.821	0	0	interacts with	MRPL30 (interacts with) MRPL47	0	9913.ENSBTAP00000005183	9913.ENSBTAP00000003195		0	FALSE	interacts with	MRPL30 (interacts with) MRPL47
0.792	0.548	0.999	0.8	0.962	0	0	interacts with	MRPS11 (interacts with) MRPS14	0.064	9913.ENSBTAP00000026421	9913.ENSBTAP00000001465		0	FALSE	interacts with	MRPS11 (interacts with) MRPS14
0	0.545	0.927	0	0.848	0	0	interacts with	MRPL27 (interacts with) MRPL55	0	9913.ENSBTAP00000028954	9913.ENSBTAP00000027614		0	FALSE	interacts with	MRPL27 (interacts with) MRPL55
0.664	0.545	0.974	0	0.848	0	0	interacts with	MRPL13 (interacts with) MRPL48	0	9913.ENSBTAP00000008903	9913.ENSBTAP00000042506		0	FALSE	interacts with	MRPL13 (interacts with) MRPL48
0.221	0.543	0.941	0	0.848	0	0	interacts with	MRPS7 (interacts with) MRRF	0	9913.ENSBTAP00000021471	9913.ENSBTAP00000024516		0	FALSE	interacts with	MRPS7 (interacts with) MRRF
0.131	0.543	0.832	0	0.611	0	0	interacts with	MRPL30 (interacts with) MRPS18C	0	9913.ENSBTAP00000005183	9913.ENSBTAP00000024161		0	FALSE	interacts with	MRPL30 (interacts with) MRPS18C
0.084	0.543	0.893	0	0.765	0	0	interacts with	MRPL48 (interacts with) MRPS18C	0	9913.ENSBTAP00000042506	9913.ENSBTAP00000024161		0	FALSE	interacts with	MRPL48 (interacts with) MRPS18C
0.215	0.539	0.989	0.72	0.909	0	0	interacts with	MRPS14 (interacts with) MRPS18C	0	9913.ENSBTAP00000001465	9913.ENSBTAP00000024161		0	FALSE	interacts with	MRPS14 (interacts with) MRPS18C
0.595	0.53	0.968	0	0.848	0	0	interacts with	MRPL16 (interacts with) MRRF	0	9913.ENSBTAP00000028236	9913.ENSBTAP00000024516		0	FALSE	interacts with	MRPL16 (interacts with) MRRF
0.521	0.53	0.99	0	0.962	0	0	interacts with	MRPL13 (interacts with) MRPL47	0	9913.ENSBTAP00000008903	9913.ENSBTAP00000003195		0	FALSE	interacts with	MRPL13 (interacts with) MRPL47
0.538	0.528	0.964	0	0.848	0	0	interacts with	MRPL55 (interacts with) MRPS25	0	9913.ENSBTAP00000027614	9913.ENSBTAP00000018234		0	FALSE	interacts with	MRPL55 (interacts with) MRPS25
0.445	0.524	0.956	0	0.848	0	0	interacts with	MRPL13 (interacts with) MRPL45	0	9913.ENSBTAP00000008903	9913.ENSBTAP00000034751		0	FALSE	interacts with	MRPL13 (interacts with) MRPL45
0.439	0.522	0.998	0.9	0.96	0	0	interacts with	MRPS25 (interacts with) MRPS7	0	9913.ENSBTAP00000018234	9913.ENSBTAP00000021471		0	FALSE	interacts with	MRPS25 (interacts with) MRPS7
0.061	0.517	0.884	0	0.765	0	0	interacts with	MRPL45 (interacts with) MRPS16	0	9913.ENSBTAP00000034751	9913.ENSBTAP00000001255		0	FALSE	interacts with	MRPL45 (interacts with) MRPS16
0.374	0.517	0.987	0	0.962	0	0	interacts with	MRPL13 (interacts with) MRPL16	0.062	9913.ENSBTAP00000008903	9913.ENSBTAP00000028236		0	FALSE	interacts with	MRPL13 (interacts with) MRPL16
0.694	0.517	0.994	0	0.962	0	0	interacts with	MRPL13 (interacts with) MRPS15	0.061	9913.ENSBTAP00000008903	9913.ENSBTAP00000033158		0	FALSE	interacts with	MRPL13 (interacts with) MRPS15
0.118	0.516	0.936	0	0.863	0	0	interacts with	MRPL16 (interacts with) MRPS25	0	9913.ENSBTAP00000028236	9913.ENSBTAP00000018234		0	FALSE	interacts with	MRPL16 (interacts with) MRPS25
0.363	0.515	0.941	0	0.821	0	0	interacts with	MRPL16 (interacts with) MRPS14	0.06	9913.ENSBTAP00000028236	9913.ENSBTAP00000001465		0	FALSE	interacts with	MRPL16 (interacts with) MRPS14
0.103	0.513	0.932	0	0.858	0	0	interacts with	MRPL13 (interacts with) MRPS25	0	9913.ENSBTAP00000008903	9913.ENSBTAP00000018234		0	FALSE	interacts with	MRPL13 (interacts with) MRPS25
0	0.51	0.975	0	0.951	0	0	interacts with	MRPL43 (interacts with) MRPS11	0	9913.ENSBTAP00000004265	9913.ENSBTAP00000026421		0	FALSE	interacts with	MRPL43 (interacts with) MRPS11
0.164	0.507	0.921	0	0.821	0	0	interacts with	MRPL4 (interacts with) MRPS14	0.064	9913.ENSBTAP00000057411	9913.ENSBTAP00000001465		0	FALSE	interacts with	MRPL4 (interacts with) MRPS14
0.241	0.506	0.996	0.8	0.962	0	0	interacts with	MRPS14 (interacts with) MRPS15	0	9913.ENSBTAP00000001465	9913.ENSBTAP00000033158		0	FALSE	interacts with	MRPS14 (interacts with) MRPS15
0.19	0.505	0.937	0	0.856	0	0	interacts with	MRPL24 (interacts with) MRPS15	0	9913.ENSBTAP00000001991	9913.ENSBTAP00000033158		0	FALSE	interacts with	MRPL24 (interacts with) MRPS15
0.139	0.5	0.91	0	0.809	0	0	interacts with	MRPL30 (interacts with) MRPS25	0	9913.ENSBTAP00000005183	9913.ENSBTAP00000018234		0	FALSE	interacts with	MRPL30 (interacts with) MRPS25
0.103	0.498	0.976	0	0.951	0	0	interacts with	MRPL2 (interacts with) MRPL43	0	9913.ENSBTAP00000016951	9913.ENSBTAP00000004265		0	FALSE	interacts with	MRPL2 (interacts with) MRPL43
0.19	0.497	0.895	0	0.765	0	0	interacts with	MRPL30 (interacts with) MRPL48	0	9913.ENSBTAP00000005183	9913.ENSBTAP00000042506		0	FALSE	interacts with	MRPL30 (interacts with) MRPL48
0.061	0.497	0.926	0	0.857	0	0	interacts with	MRPL48 (interacts with) MRPS30	0	9913.ENSBTAP00000042506	9913.ENSBTAP00000000091		0	FALSE	interacts with	MRPL48 (interacts with) MRPS30
0.104	0.496	0.925	0	0.848	0	0	interacts with	MRPL48 (interacts with) MRPS7	0	9913.ENSBTAP00000042506	9913.ENSBTAP00000021471		0	FALSE	interacts with	MRPL48 (interacts with) MRPS7
0	0.49	0.92	0	0.85	0	0	interacts with	GADD45GIP1 (interacts with) MRPL43	0	9913.ENSBTAP00000020114	9913.ENSBTAP00000004265		0	FALSE	interacts with	GADD45GIP1 (interacts with) MRPL43
0.381	0.486	0.947	0	0.848	0	0	interacts with	MRPL43 (interacts with) MRPL55	0	9913.ENSBTAP00000004265	9913.ENSBTAP00000027614		0	FALSE	interacts with	MRPL43 (interacts with) MRPL55
0.23	0.486	0.996	0.9	0.932	0	0	interacts with	MRPS15 (interacts with) MRPS18C	0	9913.ENSBTAP00000033158	9913.ENSBTAP00000024161		0	FALSE	interacts with	MRPS15 (interacts with) MRPS18C
0.043	0.485	0.979	0	0.962	0	0	interacts with	MRPL16 (interacts with) MRPL43	0	9913.ENSBTAP00000028236	9913.ENSBTAP00000004265		0	FALSE	interacts with	MRPL16 (interacts with) MRPL43
0.385	0.481	0.947	0	0.848	0	0	interacts with	MRPL45 (interacts with) MRPS25	0	9913.ENSBTAP00000034751	9913.ENSBTAP00000018234		0	FALSE	interacts with	MRPL45 (interacts with) MRPS25
0.057	0.478	0.874	0	0.765	0	0	interacts with	MRPL35 (interacts with) MRPL51	0	9913.ENSBTAP00000006331	9913.ENSBTAP00000019602		0	FALSE	interacts with	MRPL35 (interacts with) MRPL51
0.19	0.474	0.891	0	0.765	0	0	interacts with	MRPL47 (interacts with) MRPS18C	0	9913.ENSBTAP00000003195	9913.ENSBTAP00000024161		0	FALSE	interacts with	MRPL47 (interacts with) MRPS18C
0.19	0.473	0.89	0	0.765	0	0	interacts with	MRPL48 (interacts with) MRPS14	0	9913.ENSBTAP00000042506	9913.ENSBTAP00000001465		0	FALSE	interacts with	MRPL48 (interacts with) MRPS14
0.246	0.471	0.998	0.9	0.97	0	0	interacts with	MRPS11 (interacts with) MRPS25	0	9913.ENSBTAP00000026421	9913.ENSBTAP00000018234		0	FALSE	interacts with	MRPS11 (interacts with) MRPS25
0.279	0.458	0.935	0	0.848	0	0	interacts with	MRPL45 (interacts with) MRPS15	0	9913.ENSBTAP00000034751	9913.ENSBTAP00000033158		0	FALSE	interacts with	MRPL45 (interacts with) MRPS15
0.271	0.456	0.934	0	0.848	0	0	interacts with	MRPL2 (interacts with) MRRF	0	9913.ENSBTAP00000016951	9913.ENSBTAP00000024516		0	FALSE	interacts with	MRPL2 (interacts with) MRRF
0.279	0.455	0.983	0	0.962	0	0	interacts with	MRPL4 (interacts with) MRPS15	0.041	9913.ENSBTAP00000057411	9913.ENSBTAP00000033158		0	FALSE	interacts with	MRPL4 (interacts with) MRPS15
0.062	0.454	0.978	0	0.962	0	0	interacts with	MRPL43 (interacts with) MRPS15	0	9913.ENSBTAP00000004265	9913.ENSBTAP00000033158		0	FALSE	interacts with	MRPL43 (interacts with) MRPS15
0	0.451	0.865	0	0.765	0	0	interacts with	MRPL35 (interacts with) MRPL55	0	9913.ENSBTAP00000006331	9913.ENSBTAP00000027614		0	FALSE	interacts with	MRPL35 (interacts with) MRPL55
0.086	0.438	0.868	0	0.765	0	0	interacts with	MRPL27 (interacts with) MRPS18C	0	9913.ENSBTAP00000028954	9913.ENSBTAP00000024161		0	FALSE	interacts with	MRPL27 (interacts with) MRPS18C
0.398	0.436	0.985	0	0.962	0	0	interacts with	MRPL9 (interacts with) MRRF	0	9913.ENSBTAP00000001054	9913.ENSBTAP00000024516		0	FALSE	interacts with	MRPL9 (interacts with) MRRF
0.07	0.434	0.897	0	0.82	0	0	interacts with	MRPL30 (interacts with) MRPL43	0	9913.ENSBTAP00000005183	9913.ENSBTAP00000004265		0	FALSE	interacts with	MRPL30 (interacts with) MRPL43
0.193	0.416	0.995	0.9	0.909	0	0	interacts with	MRPS16 (interacts with) MRPS18C	0	9913.ENSBTAP00000001255	9913.ENSBTAP00000024161		0	FALSE	interacts with	MRPS16 (interacts with) MRPS18C
0.096	0.414	0.896	0	0.821	0	0	interacts with	MRPL30 (interacts with) MRPL4	0	9913.ENSBTAP00000005183	9913.ENSBTAP00000057411		0	FALSE	interacts with	MRPL30 (interacts with) MRPL4
0.425	0.408	0.943	0	0.848	0	0	interacts with	MRPL13 (interacts with) MRPL55	0	9913.ENSBTAP00000008903	9913.ENSBTAP00000027614		0	FALSE	interacts with	MRPL13 (interacts with) MRPL55
0	0.399	0.976	0	0.962	0	0	interacts with	MRPL27 (interacts with) MRPL43	0	9913.ENSBTAP00000028954	9913.ENSBTAP00000004265		0	FALSE	interacts with	MRPL27 (interacts with) MRPL43
0	0.396	0.904	0	0.848	0	0	interacts with	MRPL47 (interacts with) MRPS31	0	9913.ENSBTAP00000003195	9913.ENSBTAP00000045471		0	FALSE	interacts with	MRPL47 (interacts with) MRPS31
0.218	0.391	0.878	0	0.765	0	0	interacts with	MRPL32 (interacts with) MRPS18C	0	9913.ENSBTAP00000001313	9913.ENSBTAP00000024161		0	FALSE	interacts with	MRPL32 (interacts with) MRPS18C
0.192	0.39	0.998	0.9	0.972	0	0	interacts with	MRPS15 (interacts with) MRPS25	0	9913.ENSBTAP00000033158	9913.ENSBTAP00000018234		0	FALSE	interacts with	MRPS15 (interacts with) MRPS25
0.441	0.39	0.912	0	0.765	0	0	interacts with	MRPL51 (interacts with) MRPS14	0	9913.ENSBTAP00000019602	9913.ENSBTAP00000001465		0	FALSE	interacts with	MRPL51 (interacts with) MRPS14
0	0.382	0.902	0	0.848	0	0	interacts with	GADD45GIP1 (interacts with) MRPS25	0	9913.ENSBTAP00000020114	9913.ENSBTAP00000018234		0	FALSE	interacts with	GADD45GIP1 (interacts with) MRPS25
0.069	0.381	0.877	0	0.804	0	0	interacts with	MRPS14 (interacts with) MRRF	0	9913.ENSBTAP00000001465	9913.ENSBTAP00000024516		0	FALSE	interacts with	MRPS14 (interacts with) MRRF
0	0.379	0.883	0	0.82	0	0	interacts with	MRPL30 (interacts with) MRPL32	0	9913.ENSBTAP00000005183	9913.ENSBTAP00000001313		0	FALSE	interacts with	MRPL30 (interacts with) MRPL32
0.072	0.379	0.904	0	0.848	0	0	interacts with	MRPL13 (interacts with) MRPS30	0	9913.ENSBTAP00000008903	9913.ENSBTAP00000000091		0	FALSE	interacts with	MRPL13 (interacts with) MRPS30
0.576	0.37	0.934	0	0.773	0	0	interacts with	MRPL30 (interacts with) MRPS30	0	9913.ENSBTAP00000005183	9913.ENSBTAP00000000091		0	FALSE	interacts with	MRPL30 (interacts with) MRPS30
0.055	0.37	0.848	0	0.765	0	0	interacts with	MRPL35 (interacts with) MRPS31	0	9913.ENSBTAP00000006331	9913.ENSBTAP00000045471		0	FALSE	interacts with	MRPL35 (interacts with) MRPS31
0.244	0.369	0.925	0	0.857	0	0	interacts with	MRPS11 (interacts with) MRRF	0	9913.ENSBTAP00000026421	9913.ENSBTAP00000024516		0	FALSE	interacts with	MRPS11 (interacts with) MRRF
0	0.369	0.882	0	0.821	0	0	interacts with	MRPL47 (interacts with) MRPS14	0	9913.ENSBTAP00000003195	9913.ENSBTAP00000001465		0	FALSE	interacts with	MRPL47 (interacts with) MRPS14
0.447	0.369	0.937	0	0.821	0	0	interacts with	MRPS16 (interacts with) MRRF	0.116	9913.ENSBTAP00000001255	9913.ENSBTAP00000024516		0	FALSE	interacts with	MRPS16 (interacts with) MRRF
0.061	0.369	0.848	0	0.765	0	0	interacts with	MRPL35 (interacts with) MRPS7	0	9913.ENSBTAP00000006331	9913.ENSBTAP00000021471		0	FALSE	interacts with	MRPL35 (interacts with) MRPS7
0	0.366	0.952	0	0.928	0	0	interacts with	GADD45GIP1 (interacts with) MRPL4	0	9913.ENSBTAP00000020114	9913.ENSBTAP00000057411		0	FALSE	interacts with	GADD45GIP1 (interacts with) MRPL4
0	0.366	0.978	0	0.967	0	0	interacts with	MRPL35 (interacts with) MRPL9	0	9913.ENSBTAP00000006331	9913.ENSBTAP00000001054		0	FALSE	interacts with	MRPL35 (interacts with) MRPL9
0.189	0.365	0.978	0	0.962	0	0	interacts with	MRPL32 (interacts with) MRPL47	0	9913.ENSBTAP00000001313	9913.ENSBTAP00000003195		0	FALSE	interacts with	MRPL32 (interacts with) MRPL47
0.07	0.361	0.848	0	0.765	0	0	interacts with	MRPL30 (interacts with) MRPS7	0	9913.ENSBTAP00000005183	9913.ENSBTAP00000021471		0	FALSE	interacts with	MRPL30 (interacts with) MRPS7
0.17	0.358	0.895	0	0.82	0	0	interacts with	MRPL27 (interacts with) MRPL30	0	9913.ENSBTAP00000028954	9913.ENSBTAP00000005183		0	FALSE	interacts with	MRPL27 (interacts with) MRPL30
0.061	0.357	0.845	0	0.765	0	0	interacts with	MRPL48 (interacts with) MRPS16	0	9913.ENSBTAP00000042506	9913.ENSBTAP00000001255		0	FALSE	interacts with	MRPL48 (interacts with) MRPS16
0.117	0.355	0.854	0	0.765	0	0	interacts with	MRPL45 (interacts with) MRPS18C	0	9913.ENSBTAP00000034751	9913.ENSBTAP00000024161		0	FALSE	interacts with	MRPL45 (interacts with) MRPS18C
0.145	0.355	0.981	0.8	0.848	0	0	interacts with	MRPS30 (interacts with) MRPS7	0	9913.ENSBTAP00000000091	9913.ENSBTAP00000021471		0	FALSE	interacts with	MRPS30 (interacts with) MRPS7
0.055	0.349	0.74	0	0.611	0	0	interacts with	MRPL35 (interacts with) MRPS16	0	9913.ENSBTAP00000006331	9913.ENSBTAP00000001255		0	FALSE	interacts with	MRPL35 (interacts with) MRPS16
0.156	0.347	0.908	0	0.848	0	0	interacts with	MRPL12 (interacts with) MRPL55	0	9913.ENSBTAP00000048266	9913.ENSBTAP00000027614		0	FALSE	interacts with	MRPL12 (interacts with) MRPL55
0	0.345	0.896	0	0.848	0	0	interacts with	GADD45GIP1 (interacts with) MRPL24	0	9913.ENSBTAP00000020114	9913.ENSBTAP00000001991		0	FALSE	interacts with	GADD45GIP1 (interacts with) MRPL24
0.188	0.343	0.911	0	0.848	0	0	interacts with	MRPL27 (interacts with) MRPL45	0	9913.ENSBTAP00000028954	9913.ENSBTAP00000034751		0	FALSE	interacts with	MRPL27 (interacts with) MRPL45
0	0.341	0.895	0	0.848	0	0	interacts with	GADD45GIP1 (interacts with) MRPL55	0	9913.ENSBTAP00000020114	9913.ENSBTAP00000027614		0	FALSE	interacts with	GADD45GIP1 (interacts with) MRPL55
0.212	0.34	0.981	0	0.967	0	0	interacts with	MRPL16 (interacts with) MRPL30	0	9913.ENSBTAP00000028236	9913.ENSBTAP00000005183		0	FALSE	interacts with	MRPL16 (interacts with) MRPL30
0.124	0.34	0.904	0	0.848	0	0	interacts with	MRPL45 (interacts with) MRPS11	0	9913.ENSBTAP00000034751	9913.ENSBTAP00000026421		0	FALSE	interacts with	MRPL45 (interacts with) MRPS11
0.742	0.339	0.956	0	0.765	0	0	interacts with	MRPL51 (interacts with) MRPS18C	0	9913.ENSBTAP00000019602	9913.ENSBTAP00000024161		0	FALSE	interacts with	MRPL51 (interacts with) MRPS18C
0.125	0.337	0.904	0	0.848	0	0	interacts with	GADD45GIP1 (interacts with) MRPL16	0	9913.ENSBTAP00000020114	9913.ENSBTAP00000028236		0	FALSE	interacts with	GADD45GIP1 (interacts with) MRPL16
0.375	0.336	0.931	0	0.848	0	0	interacts with	MRPL45 (interacts with) MRPL51	0	9913.ENSBTAP00000034751	9913.ENSBTAP00000019602		0	FALSE	interacts with	MRPL45 (interacts with) MRPL51
0.217	0.335	0.978	0	0.962	0	0	interacts with	MRPL47 (interacts with) MRPS15	0	9913.ENSBTAP00000003195	9913.ENSBTAP00000033158		0	FALSE	interacts with	MRPL47 (interacts with) MRPS15
0.116	0.335	0.85	0	0.765	0	0	interacts with	MRPL24 (interacts with) MRPL30	0	9913.ENSBTAP00000001991	9913.ENSBTAP00000005183		0	FALSE	interacts with	MRPL24 (interacts with) MRPL30
0.061	0.332	0.839	0	0.765	0	0	interacts with	MRPL30 (interacts with) MRPL51	0	9913.ENSBTAP00000005183	9913.ENSBTAP00000019602		0	FALSE	interacts with	MRPL30 (interacts with) MRPL51
0.098	0.332	0.846	0	0.765	0	0	interacts with	MRPL30 (interacts with) MRPL45	0	9913.ENSBTAP00000005183	9913.ENSBTAP00000034751		0	FALSE	interacts with	MRPL30 (interacts with) MRPL45
0.627	0.33	0.936	0	0.765	0	0	interacts with	MRPL16 (interacts with) MRPS18C	0	9913.ENSBTAP00000028236	9913.ENSBTAP00000024161		0	FALSE	interacts with	MRPL16 (interacts with) MRPS18C
0.088	0.328	0.994	0.9	0.914	0	0	interacts with	MRPS18C (interacts with) MRPS25	0	9913.ENSBTAP00000024161	9913.ENSBTAP00000018234		0	FALSE	interacts with	MRPS18C (interacts with) MRPS25
0	0.327	0.893	0	0.848	0	0	interacts with	GADD45GIP1 (interacts with) MRPS11	0	9913.ENSBTAP00000020114	9913.ENSBTAP00000026421		0	FALSE	interacts with	GADD45GIP1 (interacts with) MRPS11
0.323	0.326	0.91	0	0.82	0	0	interacts with	MRPL30 (interacts with) MRPS15	0	9913.ENSBTAP00000005183	9913.ENSBTAP00000033158		0	FALSE	interacts with	MRPL30 (interacts with) MRPS15
0.159	0.319	0.853	0	0.765	0	0	interacts with	MRPL12 (interacts with) MRPL35	0	9913.ENSBTAP00000048266	9913.ENSBTAP00000006331		0	FALSE	interacts with	MRPL12 (interacts with) MRPL35
0	0.317	0.891	0	0.848	0	0	interacts with	GADD45GIP1 (interacts with) MRPL2	0	9913.ENSBTAP00000020114	9913.ENSBTAP00000016951		0	FALSE	interacts with	GADD45GIP1 (interacts with) MRPL2
0.131	0.317	0.902	0	0.848	0	0	interacts with	MRPL16 (interacts with) MRPL45	0	9913.ENSBTAP00000028236	9913.ENSBTAP00000034751		0	FALSE	interacts with	MRPL16 (interacts with) MRPL45
0.168	0.317	0.976	0	0.962	0	0	interacts with	MRPL4 (interacts with) MRPL43	0	9913.ENSBTAP00000057411	9913.ENSBTAP00000004265		0	FALSE	interacts with	MRPL4 (interacts with) MRPL43
0.099	0.313	0.842	0	0.765	0	0	interacts with	MRPL30 (interacts with) MRPS31	0	9913.ENSBTAP00000005183	9913.ENSBTAP00000045471		0	FALSE	interacts with	MRPL30 (interacts with) MRPS31
0.081	0.31	0.895	0	0.848	0	0	interacts with	MRPL43 (interacts with) MRPL51	0	9913.ENSBTAP00000004265	9913.ENSBTAP00000019602		0	FALSE	interacts with	MRPL43 (interacts with) MRPL51
0.098	0.308	0.896	0	0.848	0	0	interacts with	MRPL24 (interacts with) MRPS25	0	9913.ENSBTAP00000001991	9913.ENSBTAP00000018234		0	FALSE	interacts with	MRPL24 (interacts with) MRPS25
0	0.305	0.889	0	0.848	0	0	interacts with	GADD45GIP1 (interacts with) MRPL27	0	9913.ENSBTAP00000020114	9913.ENSBTAP00000028954		0	FALSE	interacts with	GADD45GIP1 (interacts with) MRPL27
0.069	0.304	0.995	0.9	0.942	0	0	interacts with	MRPS18C (interacts with) MRPS31	0	9913.ENSBTAP00000024161	9913.ENSBTAP00000045471		0	FALSE	interacts with	MRPS18C (interacts with) MRPS31
0.122	0.304	0.899	0	0.848	0	0	interacts with	MRPL45 (interacts with) MRPS7	0	9913.ENSBTAP00000034751	9913.ENSBTAP00000021471		0	FALSE	interacts with	MRPL45 (interacts with) MRPS7
0.4	0.304	0.984	0	0.962	0	0	interacts with	MRPL19 (interacts with) MRRF	0.145	9913.ENSBTAP00000003312	9913.ENSBTAP00000024516		0	FALSE	interacts with	MRPL19 (interacts with) MRRF
0.4	0.302	0.982	0	0.962	0	0	interacts with	MRPL27 (interacts with) MRRF	0.051	9913.ENSBTAP00000028954	9913.ENSBTAP00000024516		0	FALSE	interacts with	MRPL27 (interacts with) MRRF
0.069	0.302	0.834	0	0.765	0	0	interacts with	MRPL45 (interacts with) MRPS14	0	9913.ENSBTAP00000034751	9913.ENSBTAP00000001465		0	FALSE	interacts with	MRPL45 (interacts with) MRPS14
0.088	0.302	0.837	0	0.765	0	0	interacts with	MRPL2 (interacts with) MRPL35	0	9913.ENSBTAP00000016951	9913.ENSBTAP00000006331		0	FALSE	interacts with	MRPL2 (interacts with) MRPL35
0.061	0.301	0.832	0	0.765	0	0	interacts with	MRPL35 (interacts with) MRPL45	0	9913.ENSBTAP00000006331	9913.ENSBTAP00000034751		0	FALSE	interacts with	MRPL35 (interacts with) MRPL45
0.138	0.299	0.882	0	0.821	0	0	interacts with	MRPL47 (interacts with) MRPS16	0	9913.ENSBTAP00000003195	9913.ENSBTAP00000001255		0	FALSE	interacts with	MRPL47 (interacts with) MRPS16
0.059	0.299	0.953	0	0.935	0	0	interacts with	MRPL4 (interacts with) MRPS25	0	9913.ENSBTAP00000057411	9913.ENSBTAP00000018234		0	FALSE	interacts with	MRPL4 (interacts with) MRPS25
0.088	0.296	0.893	0	0.848	0	0	interacts with	MRPL24 (interacts with) MRPL51	0	9913.ENSBTAP00000001991	9913.ENSBTAP00000019602		0	FALSE	interacts with	MRPL24 (interacts with) MRPL51
0.381	0.295	0.927	0	0.848	0	0	interacts with	MRPL19 (interacts with) MRPL45	0	9913.ENSBTAP00000003312	9913.ENSBTAP00000034751		0	FALSE	interacts with	MRPL19 (interacts with) MRPL45
0.061	0.293	0.83	0	0.765	0	0	interacts with	MRPL30 (interacts with) MRPL55	0	9913.ENSBTAP00000005183	9913.ENSBTAP00000027614		0	FALSE	interacts with	MRPL30 (interacts with) MRPL55
0.326	0.291	0.921	0	0.848	0	0	interacts with	MRPL12 (interacts with) MRPL45	0	9913.ENSBTAP00000048266	9913.ENSBTAP00000034751		0	FALSE	interacts with	MRPL12 (interacts with) MRPL45
0.729	0.29	0.95	0	0.765	0	0	interacts with	MRPL35 (interacts with) MRPS11	0	9913.ENSBTAP00000006331	9913.ENSBTAP00000026421		0	FALSE	interacts with	MRPL35 (interacts with) MRPS11
0.087	0.29	0.892	0	0.848	0	0	interacts with	MRPL2 (interacts with) MRPL45	0	9913.ENSBTAP00000016951	9913.ENSBTAP00000034751		0	FALSE	interacts with	MRPL2 (interacts with) MRPL45
0	0.289	0.825	0	0.765	0	0	interacts with	MRPL24 (interacts with) MRPL35	0	9913.ENSBTAP00000001991	9913.ENSBTAP00000006331		0	FALSE	interacts with	MRPL24 (interacts with) MRPL35
0	0.286	0.886	0	0.848	0	0	interacts with	MRPL27 (interacts with) MRPL51	0	9913.ENSBTAP00000028954	9913.ENSBTAP00000019602		0	FALSE	interacts with	MRPL27 (interacts with) MRPL51
0.445	0.283	0.994	0.8	0.943	0	0	interacts with	MRPS14 (interacts with) MRPS25	0	9913.ENSBTAP00000001465	9913.ENSBTAP00000018234		0	FALSE	interacts with	MRPS14 (interacts with) MRPS25
0.167	0.283	0.901	0	0.848	0	0	interacts with	MRPL48 (interacts with) MRPL55	0	9913.ENSBTAP00000042506	9913.ENSBTAP00000027614		0	FALSE	interacts with	MRPL48 (interacts with) MRPL55
0	0.28	0.885	0	0.848	0	0	interacts with	MRPL32 (interacts with) MRPS31	0	9913.ENSBTAP00000001313	9913.ENSBTAP00000045471		0	FALSE	interacts with	MRPL32 (interacts with) MRPS31
0.061	0.278	0.887	0	0.848	0	0	interacts with	MRPL32 (interacts with) MRPL45	0	9913.ENSBTAP00000001313	9913.ENSBTAP00000034751		0	FALSE	interacts with	MRPL32 (interacts with) MRPL45
0.05	0.277	0.886	0	0.848	0	0	interacts with	MRPL24 (interacts with) MRPL48	0	9913.ENSBTAP00000001991	9913.ENSBTAP00000042506		0	FALSE	interacts with	MRPL24 (interacts with) MRPL48
0.088	0.277	0.891	0	0.848	0	0	interacts with	MRPL51 (interacts with) MRPS7	0	9913.ENSBTAP00000019602	9913.ENSBTAP00000021471		0	FALSE	interacts with	MRPL51 (interacts with) MRPS7
0.438	0.271	0.895	0	0.765	0	0	interacts with	MRPL55 (interacts with) MRPS14	0	9913.ENSBTAP00000027614	9913.ENSBTAP00000001465		0	FALSE	interacts with	MRPL55 (interacts with) MRPS14
0.049	0.271	0.885	0	0.848	0	0	interacts with	MRPL12 (interacts with) MRPL51	0	9913.ENSBTAP00000048266	9913.ENSBTAP00000019602		0	FALSE	interacts with	MRPL12 (interacts with) MRPL51
0	0.271	0.827	0	0.773	0	0	interacts with	MRPL35 (interacts with) MRPL47	0	9913.ENSBTAP00000006331	9913.ENSBTAP00000003195		0	FALSE	interacts with	MRPL35 (interacts with) MRPL47
0.131	0.269	0.966	0.8	0.765	0	0	interacts with	MRPS16 (interacts with) MRPS30	0	9913.ENSBTAP00000001255	9913.ENSBTAP00000000091		0	FALSE	interacts with	MRPS16 (interacts with) MRPS30
0.045	0.268	0.962	0.8	0.765	0	0	interacts with	MRPS14 (interacts with) MRPS30	0	9913.ENSBTAP00000001465	9913.ENSBTAP00000000091		0	FALSE	interacts with	MRPS14 (interacts with) MRPS30
0.088	0.268	0.889	0	0.848	0	0	interacts with	GADD45GIP1 (interacts with) MRPS7	0	9913.ENSBTAP00000020114	9913.ENSBTAP00000021471		0	FALSE	interacts with	GADD45GIP1 (interacts with) MRPS7
0.244	0.266	0.913	0	0.857	0	0	interacts with	MRPL4 (interacts with) MRRF	0	9913.ENSBTAP00000057411	9913.ENSBTAP00000024516		0	FALSE	interacts with	MRPL4 (interacts with) MRRF
0.094	0.265	0.889	0	0.848	0	0	interacts with	MRPL12 (interacts with) MRPS25	0	9913.ENSBTAP00000048266	9913.ENSBTAP00000018234		0	FALSE	interacts with	MRPL12 (interacts with) MRPS25
0	0.265	0.883	0	0.848	0	0	interacts with	MRPL32 (interacts with) MRPL55	0	9913.ENSBTAP00000001313	9913.ENSBTAP00000027614		0	FALSE	interacts with	MRPL32 (interacts with) MRPL55
0.268	0.263	0.91	0	0.848	0	0	interacts with	MRPL45 (interacts with) MRRF	0	9913.ENSBTAP00000034751	9913.ENSBTAP00000024516		0	FALSE	interacts with	MRPL45 (interacts with) MRRF
0.057	0.263	0.907	0.5	0.765	0	0	interacts with	MRPS18C (interacts with) MRPS30	0	9913.ENSBTAP00000024161	9913.ENSBTAP00000000091		0	FALSE	interacts with	MRPS18C (interacts with) MRPS30
0	0.26	0.882	0	0.848	0	0	interacts with	MRPL32 (interacts with) MRPL51	0	9913.ENSBTAP00000001313	9913.ENSBTAP00000019602		0	FALSE	interacts with	MRPL32 (interacts with) MRPL51
0.209	0.259	0.85	0	0.765	0	0	interacts with	MRPL12 (interacts with) MRPS18C	0	9913.ENSBTAP00000048266	9913.ENSBTAP00000024161		0	FALSE	interacts with	MRPL12 (interacts with) MRPS18C
0.37	0.256	0.983	0.8	0.848	0	0	interacts with	MRPS30 (interacts with) MRPS31	0	9913.ENSBTAP00000000091	9913.ENSBTAP00000045471		0	FALSE	interacts with	MRPS30 (interacts with) MRPS31
0	0.253	0.883	0	0.85	0	0	interacts with	MRPL16 (interacts with) MRPS30	0	9913.ENSBTAP00000028236	9913.ENSBTAP00000000091		0	FALSE	interacts with	MRPL16 (interacts with) MRPS30
0.088	0.249	0.886	0	0.848	0	0	interacts with	MRPL24 (interacts with) MRPS31	0	9913.ENSBTAP00000001991	9913.ENSBTAP00000045471		0	FALSE	interacts with	MRPL24 (interacts with) MRPS31
0.07	0.246	0.975	0.8	0.848	0	0	interacts with	MRPS30 (interacts with) PTCD3	0	9913.ENSBTAP00000000091	9913.ENSBTAP00000008498		0	FALSE	interacts with	MRPS30 (interacts with) PTCD3
0.086	0.246	0.886	0	0.848	0	0	interacts with	MRPL2 (interacts with) MRPS30	0	9913.ENSBTAP00000016951	9913.ENSBTAP00000000091		0	FALSE	interacts with	MRPL2 (interacts with) MRPS30
0	0.244	0.814	0	0.765	0	0	interacts with	MRPL35 (interacts with) MRPS15	0	9913.ENSBTAP00000006331	9913.ENSBTAP00000033158		0	FALSE	interacts with	MRPL35 (interacts with) MRPS15
0.177	0.244	0.841	0	0.765	0	0	interacts with	MRPL35 (interacts with) MRPS25	0	9913.ENSBTAP00000006331	9913.ENSBTAP00000018234		0	FALSE	interacts with	MRPL35 (interacts with) MRPS25
0.412	0.243	0.963	0	0.925	0	0	interacts with	MRPL12 (interacts with) MRPL47	0	9913.ENSBTAP00000048266	9913.ENSBTAP00000003195		0	FALSE	interacts with	MRPL12 (interacts with) MRPL47
0.22	0.243	0.913	0	0.856	0	0	interacts with	MRPS15 (interacts with) MRRF	0.104	9913.ENSBTAP00000033158	9913.ENSBTAP00000024516		0	FALSE	interacts with	MRPS15 (interacts with) MRRF
0.091	0.243	0.866	0	0.821	0	0	interacts with	MRPL43 (interacts with) MRPS14	0	9913.ENSBTAP00000004265	9913.ENSBTAP00000001465		0	FALSE	interacts with	MRPL43 (interacts with) MRPS14
0.068	0.242	0.883	0	0.848	0	0	interacts with	MRPL43 (interacts with) MRPL45	0	9913.ENSBTAP00000004265	9913.ENSBTAP00000034751		0	FALSE	interacts with	MRPL43 (interacts with) MRPL45
0	0.239	0.879	0	0.848	0	0	interacts with	MRPL27 (interacts with) MRPL48	0	9913.ENSBTAP00000028954	9913.ENSBTAP00000042506		0	FALSE	interacts with	MRPL27 (interacts with) MRPL48
0	0.238	0.879	0	0.848	0	0	interacts with	MRPL48 (interacts with) MRPS11	0	9913.ENSBTAP00000042506	9913.ENSBTAP00000026421		0	FALSE	interacts with	MRPL48 (interacts with) MRPS11
0.116	0.237	0.972	0	0.962	0	0	interacts with	MRPL27 (interacts with) MRPL47	0	9913.ENSBTAP00000028954	9913.ENSBTAP00000003195		0	FALSE	interacts with	MRPL27 (interacts with) MRPL47
0	0.237	0.813	0	0.765	0	0	interacts with	MRPL43 (interacts with) MRPS18C	0	9913.ENSBTAP00000004265	9913.ENSBTAP00000024161		0	FALSE	interacts with	MRPL43 (interacts with) MRPS18C
0.732	0.236	0.966	0	0.848	0	0	interacts with	MRPL45 (interacts with) MRPL48	0	9913.ENSBTAP00000034751	9913.ENSBTAP00000042506		0	FALSE	interacts with	MRPL45 (interacts with) MRPL48
0.124	0.235	0.889	0	0.848	0	0	interacts with	MRPL2 (interacts with) MRPL48	0	9913.ENSBTAP00000016951	9913.ENSBTAP00000042506		0	FALSE	interacts with	MRPL2 (interacts with) MRPL48
0	0.234	0.812	0	0.765	0	0	interacts with	GADD45GIP1 (interacts with) MRPS16	0	9913.ENSBTAP00000020114	9913.ENSBTAP00000001255		0	FALSE	interacts with	GADD45GIP1 (interacts with) MRPS16
0.118	0.234	0.888	0	0.848	0	0	interacts with	MRPL16 (interacts with) MRPS31	0	9913.ENSBTAP00000028236	9913.ENSBTAP00000045471		0	FALSE	interacts with	MRPL16 (interacts with) MRPS31
0.061	0.233	0.928	0	0.909	0	0	interacts with	MRPL47 (interacts with) MRPL51	0	9913.ENSBTAP00000003195	9913.ENSBTAP00000019602		0	FALSE	interacts with	MRPL47 (interacts with) MRPL51
0.274	0.232	0.966	0	0.944	0	0	interacts with	MRPL45 (interacts with) MRPL47	0	9913.ENSBTAP00000034751	9913.ENSBTAP00000003195		0	FALSE	interacts with	MRPL45 (interacts with) MRPL47
0.156	0.232	0.892	0	0.848	0	0	interacts with	MRPL24 (interacts with) MRPS30	0	9913.ENSBTAP00000001991	9913.ENSBTAP00000000091		0	FALSE	interacts with	MRPL24 (interacts with) MRPS30
0.072	0.231	0.97	0	0.962	0	0	interacts with	MRPL2 (interacts with) MRPL47	0	9913.ENSBTAP00000016951	9913.ENSBTAP00000003195		0	FALSE	interacts with	MRPL2 (interacts with) MRPL47
0.046	0.229	0.878	0	0.848	0	0	interacts with	MRPL48 (interacts with) MRPS25	0	9913.ENSBTAP00000042506	9913.ENSBTAP00000018234		0	FALSE	interacts with	MRPL48 (interacts with) MRPS25
0.321	0.228	0.978	0	0.962	0	0	interacts with	MRPL13 (interacts with) MRPL43	0	9913.ENSBTAP00000008903	9913.ENSBTAP00000004265		0	FALSE	interacts with	MRPL13 (interacts with) MRPL43
0.15	0.228	0.972	0	0.962	0	0	interacts with	MRPL19 (interacts with) MRPL43	0	9913.ENSBTAP00000003312	9913.ENSBTAP00000004265		0	FALSE	interacts with	MRPL19 (interacts with) MRPL43
0.079	0.227	0.882	0	0.848	0	0	interacts with	MRPL13 (interacts with) MRPL51	0	9913.ENSBTAP00000008903	9913.ENSBTAP00000019602		0	FALSE	interacts with	MRPL13 (interacts with) MRPL51
0.168	0.225	0.905	0	0.865	0	0	interacts with	MRPL4 (interacts with) MRPL45	0	9913.ENSBTAP00000057411	9913.ENSBTAP00000034751		0	FALSE	interacts with	MRPL4 (interacts with) MRPL45
0	0.225	0.877	0	0.848	0	0	interacts with	MRPL51 (interacts with) MRPL9	0	9913.ENSBTAP00000019602	9913.ENSBTAP00000001054		0	FALSE	interacts with	MRPL51 (interacts with) MRPL9
0.156	0.225	0.983	0	0.977	0	0	interacts with	MRPL24 (interacts with) MRPL45	0	9913.ENSBTAP00000001991	9913.ENSBTAP00000034751		0	FALSE	interacts with	MRPL24 (interacts with) MRPL45
0.189	0.224	0.992	0.9	0.901	0	0	interacts with	MRPS18C (interacts with) MRPS7	0	9913.ENSBTAP00000024161	9913.ENSBTAP00000021471		0	FALSE	interacts with	MRPS18C (interacts with) MRPS7
0.288	0.221	0.908	0	0.848	0	0	interacts with	MRPL55 (interacts with) MRPS15	0	9913.ENSBTAP00000027614	9913.ENSBTAP00000033158		0	FALSE	interacts with	MRPL55 (interacts with) MRPS15
0	0.221	0.809	0	0.765	0	0	interacts with	MRPL19 (interacts with) MRPL35	0	9913.ENSBTAP00000003312	9913.ENSBTAP00000006331		0	FALSE	interacts with	MRPL19 (interacts with) MRPL35
0.088	0.22	0.882	0	0.848	0	0	interacts with	GADD45GIP1 (interacts with) MRPL12	0	9913.ENSBTAP00000020114	9913.ENSBTAP00000048266		0	FALSE	interacts with	GADD45GIP1 (interacts with) MRPL12
0.193	0.22	0.839	0	0.765	0	0	interacts with	MRPL19 (interacts with) MRPS18C	0	9913.ENSBTAP00000003312	9913.ENSBTAP00000024161		0	FALSE	interacts with	MRPL19 (interacts with) MRPS18C
0.118	0.219	0.893	0	0.858	0	0	interacts with	MRPL32 (interacts with) MRPS25	0	9913.ENSBTAP00000001313	9913.ENSBTAP00000018234		0	FALSE	interacts with	MRPL32 (interacts with) MRPS25
0.609	0.217	0.949	0	0.848	0	0	interacts with	MRPL48 (interacts with) MRPS15	0	9913.ENSBTAP00000042506	9913.ENSBTAP00000033158		0	FALSE	interacts with	MRPL48 (interacts with) MRPS15
0.056	0.215	0.879	0	0.85	0	0	interacts with	MRPL47 (interacts with) MRPL48	0	9913.ENSBTAP00000003195	9913.ENSBTAP00000042506		0	FALSE	interacts with	MRPL47 (interacts with) MRPL48
0.147	0.215	0.889	0	0.848	0	0	interacts with	MRPL48 (interacts with) MRRF	0	9913.ENSBTAP00000042506	9913.ENSBTAP00000024516		0	FALSE	interacts with	MRPL48 (interacts with) MRRF
0.19	0.215	0.901	0	0.857	0	0	interacts with	MRPL24 (interacts with) MRRF	0	9913.ENSBTAP00000001991	9913.ENSBTAP00000024516		0	FALSE	interacts with	MRPL24 (interacts with) MRRF
0	0.214	0.908	0	0.888	0	0	interacts with	MRPL32 (interacts with) MRPS30	0	9913.ENSBTAP00000001313	9913.ENSBTAP00000000091		0	FALSE	interacts with	MRPL32 (interacts with) MRPS30
0	0.211	0.806	0	0.765	0	0	interacts with	MRPL27 (interacts with) MRPL35	0	9913.ENSBTAP00000028954	9913.ENSBTAP00000006331		0	FALSE	interacts with	MRPL27 (interacts with) MRPL35
0.418	0.209	0.98	0	0.962	0	0	interacts with	MRPL4 (interacts with) MRPL47	0	9913.ENSBTAP00000057411	9913.ENSBTAP00000003195		0	FALSE	interacts with	MRPL4 (interacts with) MRPL47
0	0.207	0.957	0	0.949	0	0	interacts with	MRPL32 (interacts with) MRPL43	0	9913.ENSBTAP00000001313	9913.ENSBTAP00000004265		0	FALSE	interacts with	MRPL32 (interacts with) MRPL43
0.092	0.206	0.88	0	0.848	0	0	interacts with	MRPS31 (interacts with) MRRF	0	9913.ENSBTAP00000045471	9913.ENSBTAP00000024516		0	FALSE	interacts with	MRPS31 (interacts with) MRRF
0.104	0.206	0.965	0	0.956	0	0	interacts with	MRPL24 (interacts with) MRPL43	0	9913.ENSBTAP00000001991	9913.ENSBTAP00000004265		0	FALSE	interacts with	MRPL24 (interacts with) MRPL43
0.116	0.205	0.862	0	0.82	0	0	interacts with	MRPL30 (interacts with) MRPS11	0	9913.ENSBTAP00000005183	9913.ENSBTAP00000026421		0	FALSE	interacts with	MRPL30 (interacts with) MRPS11
0.042	0.201	0.804	0	0.765	0	0	interacts with	MRPL16 (interacts with) MRPL35	0	9913.ENSBTAP00000028236	9913.ENSBTAP00000006331		0	FALSE	interacts with	MRPL16 (interacts with) MRPL35
0.661	0.2	0.93	0	0.765	0	0	interacts with	MRPL55 (interacts with) MRPS18C	0	9913.ENSBTAP00000027614	9913.ENSBTAP00000024161		0	FALSE	interacts with	MRPL55 (interacts with) MRPS18C
0.482	0.2	0.931	0	0.848	0	0	interacts with	MRPL13 (interacts with) MRPS31	0	9913.ENSBTAP00000008903	9913.ENSBTAP00000045471		0	FALSE	interacts with	MRPL13 (interacts with) MRPS31
0.133	0.2	0.822	0	0.765	0	0	interacts with	MRPL2 (interacts with) MRPL30	0	9913.ENSBTAP00000016951	9913.ENSBTAP00000005183		0	FALSE	interacts with	MRPL2 (interacts with) MRPL30
0.087	0.199	0.879	0	0.848	0	0	interacts with	MRPL2 (interacts with) MRPS31	0	9913.ENSBTAP00000016951	9913.ENSBTAP00000045471		0	FALSE	interacts with	MRPL2 (interacts with) MRPS31
0.421	0.196	0.927	0	0.857	0	0	interacts with	MRPL55 (interacts with) MRPS30	0	9913.ENSBTAP00000027614	9913.ENSBTAP00000000091		0	FALSE	interacts with	MRPL55 (interacts with) MRPS30
0.051	0.195	0.873	0	0.848	0	0	interacts with	MRPL45 (interacts with) MRPL9	0	9913.ENSBTAP00000034751	9913.ENSBTAP00000001054		0	FALSE	interacts with	MRPL45 (interacts with) MRPL9
0.113	0.195	0.889	0	0.857	0	0	interacts with	MRPL19 (interacts with) MRPS30	0	9913.ENSBTAP00000003312	9913.ENSBTAP00000000091		0	FALSE	interacts with	MRPL19 (interacts with) MRPS30
0.27	0.194	0.969	0	0.952	0	0	interacts with	MRPL47 (interacts with) MRPS7	0	9913.ENSBTAP00000003195	9913.ENSBTAP00000021471		0	FALSE	interacts with	MRPL47 (interacts with) MRPS7
0	0.193	0.802	0	0.765	0	0	interacts with	MRPS18C (interacts with) MRRF	0	9913.ENSBTAP00000024161	9913.ENSBTAP00000024516		0	FALSE	interacts with	MRPS18C (interacts with) MRRF
0	0.193	0.872	0	0.848	0	0	interacts with	MRPL16 (interacts with) PTCD3	0	9913.ENSBTAP00000028236	9913.ENSBTAP00000008498		0	FALSE	interacts with	MRPL16 (interacts with) PTCD3
0	0.191	0.871	0	0.848	0	0	interacts with	MRPS25 (interacts with) MRRF	0	9913.ENSBTAP00000018234	9913.ENSBTAP00000024516		0	FALSE	interacts with	MRPS25 (interacts with) MRRF
0.049	0.187	0.802	0	0.765	0	0	interacts with	MRPL51 (interacts with) MRPS16	0	9913.ENSBTAP00000019602	9913.ENSBTAP00000001255		0	FALSE	interacts with	MRPL51 (interacts with) MRPS16
0.706	0.187	0.96	0	0.848	0	0	interacts with	MRPL51 (interacts with) MRPL55	0	9913.ENSBTAP00000019602	9913.ENSBTAP00000027614		0	FALSE	interacts with	MRPL51 (interacts with) MRPL55
0	0.186	0.87	0	0.848	0	0	interacts with	MRPL19 (interacts with) MRPS31	0	9913.ENSBTAP00000003312	9913.ENSBTAP00000045471		0	FALSE	interacts with	MRPL19 (interacts with) MRPS31
0.484	0.183	0.93	0	0.848	0	0	interacts with	MRPL45 (interacts with) MRPS30	0	9913.ENSBTAP00000034751	9913.ENSBTAP00000000091		0	FALSE	interacts with	MRPL45 (interacts with) MRPS30
0	0.182	0.87	0	0.848	0	0	interacts with	MRPL45 (interacts with) MRPL55	0	9913.ENSBTAP00000034751	9913.ENSBTAP00000027614		0	FALSE	interacts with	MRPL45 (interacts with) MRPL55
0.168	0.181	0.887	0	0.848	0	0	interacts with	MRPL47 (interacts with) MRRF	0	9913.ENSBTAP00000003195	9913.ENSBTAP00000024516		0	FALSE	interacts with	MRPL47 (interacts with) MRRF
0.217	0.18	0.836	0	0.765	0	0	interacts with	MRPL24 (interacts with) MRPS18C	0	9913.ENSBTAP00000001991	9913.ENSBTAP00000024161		0	FALSE	interacts with	MRPL24 (interacts with) MRPS18C
0.049	0.179	0.8	0	0.765	0	0	interacts with	MRPL30 (interacts with) MRRF	0	9913.ENSBTAP00000005183	9913.ENSBTAP00000024516		0	FALSE	interacts with	MRPL30 (interacts with) MRRF
0.668	0.178	0.99	0.8	0.848	0	0	interacts with	MRPS15 (interacts with) MRPS30	0	9913.ENSBTAP00000033158	9913.ENSBTAP00000000091		0	FALSE	interacts with	MRPS15 (interacts with) MRPS30
0.392	0.178	0.917	0	0.848	0	0	interacts with	MRPL47 (interacts with) PTCD3	0	9913.ENSBTAP00000003195	9913.ENSBTAP00000008498		0	FALSE	interacts with	MRPL47 (interacts with) PTCD3
0.482	0.176	0.929	0	0.848	0	0	interacts with	MRPL48 (interacts with) MRPS31	0	9913.ENSBTAP00000042506	9913.ENSBTAP00000045471		0	FALSE	interacts with	MRPL48 (interacts with) MRPS31
0.78	0.174	0.97	0	0.848	0	0	interacts with	MRPL48 (interacts with) MRPL51	0	9913.ENSBTAP00000042506	9913.ENSBTAP00000019602		0	FALSE	interacts with	MRPL48 (interacts with) MRPL51
0.131	0.173	0.881	0	0.848	0	0	interacts with	MRPL16 (interacts with) MRPL48	0	9913.ENSBTAP00000028236	9913.ENSBTAP00000042506		0	FALSE	interacts with	MRPL16 (interacts with) MRPL48
0.047	0.173	0.798	0	0.765	0	0	interacts with	MRPL35 (interacts with) MRRF	0	9913.ENSBTAP00000006331	9913.ENSBTAP00000024516		0	FALSE	interacts with	MRPL35 (interacts with) MRRF
0.303	0.172	0.904	0	0.848	0	0	interacts with	MRPL48 (interacts with) MRPL9	0	9913.ENSBTAP00000042506	9913.ENSBTAP00000001054		0	FALSE	interacts with	MRPL48 (interacts with) MRPL9
0.047	0.171	0.869	0	0.848	0	0	interacts with	MRPL47 (interacts with) MRPS30	0	9913.ENSBTAP00000003195	9913.ENSBTAP00000000091		0	FALSE	interacts with	MRPL47 (interacts with) MRPS30
0.097	0.17	0.995	0.8	0.971	0	0	interacts with	MRPS14 (interacts with) MRPS31	0	9913.ENSBTAP00000001465	9913.ENSBTAP00000045471		0	FALSE	interacts with	MRPS14 (interacts with) MRPS31
0.087	0.17	0.874	0	0.848	0	0	interacts with	MRPS30 (interacts with) MRRF	0	9913.ENSBTAP00000000091	9913.ENSBTAP00000024516		0	FALSE	interacts with	MRPS30 (interacts with) MRRF
0.094	0.17	0.875	0	0.848	0	0	interacts with	MRPL51 (interacts with) MRPS15	0	9913.ENSBTAP00000019602	9913.ENSBTAP00000033158		0	FALSE	interacts with	MRPL51 (interacts with) MRPS15
0.485	0.167	0.929	0	0.848	0	0	interacts with	MRPL12 (interacts with) MRPS30	0	9913.ENSBTAP00000048266	9913.ENSBTAP00000000091		0	FALSE	interacts with	MRPL12 (interacts with) MRPS30
0.267	0.167	0.998	0.9	0.971	0	0	interacts with	MRPS11 (interacts with) MRPS18C	0	9913.ENSBTAP00000026421	9913.ENSBTAP00000024161		0	FALSE	interacts with	MRPS11 (interacts with) MRPS18C
0	0.166	0.795	0	0.765	0	0	interacts with	MRPL30 (interacts with) MRPL9	0	9913.ENSBTAP00000005183	9913.ENSBTAP00000001054		0	FALSE	interacts with	MRPL30 (interacts with) MRPL9
0.131	0.165	0.97	0	0.962	0	0	interacts with	MRPL16 (interacts with) MRPL47	0	9913.ENSBTAP00000028236	9913.ENSBTAP00000003195		0	FALSE	interacts with	MRPL16 (interacts with) MRPL47
0.163	0.165	0.821	0	0.765	0	0	interacts with	MRPL4 (interacts with) MRPS18C	0	9913.ENSBTAP00000057411	9913.ENSBTAP00000024161		0	FALSE	interacts with	MRPL4 (interacts with) MRPS18C
0.167	0.163	0.892	0	0.858	0	0	interacts with	MRPL47 (interacts with) MRPS25	0	9913.ENSBTAP00000003195	9913.ENSBTAP00000018234		0	FALSE	interacts with	MRPL47 (interacts with) MRPS25
0.069	0.162	0.871	0	0.848	0	0	interacts with	GADD45GIP1 (interacts with) MRPS15	0	9913.ENSBTAP00000020114	9913.ENSBTAP00000033158		0	FALSE	interacts with	GADD45GIP1 (interacts with) MRPS15
0.243	0.162	0.895	0	0.848	0	0	interacts with	MRPL4 (interacts with) MRPL48	0	9913.ENSBTAP00000057411	9913.ENSBTAP00000042506		0	FALSE	interacts with	MRPL4 (interacts with) MRPL48
0.395	0.161	0.916	0	0.848	0	0	interacts with	MRPL4 (interacts with) MRPS30	0	9913.ENSBTAP00000057411	9913.ENSBTAP00000000091		0	FALSE	interacts with	MRPL4 (interacts with) MRPS30
0.48	0.159	0.993	0.8	0.934	0	0	interacts with	MRPS15 (interacts with) PTCD3	0	9913.ENSBTAP00000033158	9913.ENSBTAP00000008498		0	FALSE	interacts with	MRPS15 (interacts with) PTCD3
0.203	0.158	0.889	0	0.848	0	0	interacts with	MRPL19 (interacts with) PTCD3	0	9913.ENSBTAP00000003312	9913.ENSBTAP00000008498		0	FALSE	interacts with	MRPL19 (interacts with) PTCD3
0	0.158	0.956	0	0.951	0	0	interacts with	MRPL43 (interacts with) MRPL9	0	9913.ENSBTAP00000004265	9913.ENSBTAP00000001054		0	FALSE	interacts with	MRPL43 (interacts with) MRPL9
0.661	0.157	0.952	0	0.848	0	0	interacts with	MRRF (interacts with) PTCD3	0	9913.ENSBTAP00000024516	9913.ENSBTAP00000008498		0	FALSE	interacts with	MRRF (interacts with) PTCD3
0	0.157	0.793	0	0.765	0	0	interacts with	MRPL9 (interacts with) MRPS18C	0	9913.ENSBTAP00000001054	9913.ENSBTAP00000024161		0	FALSE	interacts with	MRPL9 (interacts with) MRPS18C
0.164	0.157	0.819	0	0.765	0	0	interacts with	MRPL35 (interacts with) MRPL43	0	9913.ENSBTAP00000006331	9913.ENSBTAP00000004265		0	FALSE	interacts with	MRPL35 (interacts with) MRPL43
0.052	0.156	0.926	0.5	0.838	0	0	interacts with	MRPS18C (interacts with) PTCD3	0	9913.ENSBTAP00000024161	9913.ENSBTAP00000008498		0	FALSE	interacts with	MRPS18C (interacts with) PTCD3
0.211	0.155	0.829	0	0.765	0	0	interacts with	MRPL2 (interacts with) MRPS18C	0	9913.ENSBTAP00000016951	9913.ENSBTAP00000024161		0	FALSE	interacts with	MRPL2 (interacts with) MRPS18C
0	0.154	0.865	0	0.848	0	0	interacts with	MRPL51 (interacts with) MRPS11	0	9913.ENSBTAP00000019602	9913.ENSBTAP00000026421		0	FALSE	interacts with	MRPL51 (interacts with) MRPS11
0	0.153	0.865	0	0.848	0	0	interacts with	MRPL32 (interacts with) MRPL48	0	9913.ENSBTAP00000001313	9913.ENSBTAP00000042506		0	FALSE	interacts with	MRPL32 (interacts with) MRPL48
0.154	0.153	0.997	0.9	0.965	0	0	interacts with	MRPS31 (interacts with) MRPS7	0	9913.ENSBTAP00000045471	9913.ENSBTAP00000021471		0	FALSE	interacts with	MRPS31 (interacts with) MRPS7
0	0.151	0.916	0	0.906	0	0	interacts with	GADD45GIP1 (interacts with) MRPL9	0	9913.ENSBTAP00000020114	9913.ENSBTAP00000001054		0	FALSE	interacts with	GADD45GIP1 (interacts with) MRPL9
0.576	0.151	0.94	0	0.848	0	0	interacts with	MRPL55 (interacts with) MRPL9	0	9913.ENSBTAP00000027614	9913.ENSBTAP00000001054		0	FALSE	interacts with	MRPL55 (interacts with) MRPL9
0.394	0.149	0.914	0	0.848	0	0	interacts with	MRPL45 (interacts with) MRPS31	0	9913.ENSBTAP00000034751	9913.ENSBTAP00000045471		0	FALSE	interacts with	MRPL45 (interacts with) MRPS31
0.131	0.148	0.993	0.9	0.918	0	0	interacts with	MRPS16 (interacts with) MRPS31	0	9913.ENSBTAP00000001255	9913.ENSBTAP00000045471		0	FALSE	interacts with	MRPS16 (interacts with) MRPS31
0.518	0.146	0.932	0	0.848	0	0	interacts with	MRPL19 (interacts with) MRPL51	0	9913.ENSBTAP00000003312	9913.ENSBTAP00000019602		0	FALSE	interacts with	MRPL19 (interacts with) MRPL51
0.114	0.144	0.973	0.8	0.848	0	0	interacts with	MRPS25 (interacts with) MRPS30	0	9913.ENSBTAP00000018234	9913.ENSBTAP00000000091		0	FALSE	interacts with	MRPS25 (interacts with) MRPS30
0.559	0.141	0.937	0	0.848	0	0	interacts with	MRPL51 (interacts with) MRPS25	0	9913.ENSBTAP00000019602	9913.ENSBTAP00000018234		0	FALSE	interacts with	MRPL51 (interacts with) MRPS25
0.555	0.139	0.937	0	0.85	0	0	interacts with	MRPL47 (interacts with) MRPL55	0	9913.ENSBTAP00000003195	9913.ENSBTAP00000027614		0	FALSE	interacts with	MRPL47 (interacts with) MRPL55
0.244	0.138	0.997	0.9	0.964	0	0	interacts with	MRPS25 (interacts with) MRPS31	0	9913.ENSBTAP00000018234	9913.ENSBTAP00000045471		0	FALSE	interacts with	MRPS25 (interacts with) MRPS31
0.088	0.137	0.956	0	0.949	0	0	interacts with	MRPL47 (interacts with) MRPS11	0	9913.ENSBTAP00000003195	9913.ENSBTAP00000026421		0	FALSE	interacts with	MRPL47 (interacts with) MRPS11
0.175	0.136	0.982	0	0.977	0	0	interacts with	MRPL24 (interacts with) MRPL47	0	9913.ENSBTAP00000001991	9913.ENSBTAP00000003195		0	FALSE	interacts with	MRPL24 (interacts with) MRPL47
0.376	0.133	0.91	0	0.848	0	0	interacts with	MRPL51 (interacts with) MRPS31	0	9913.ENSBTAP00000019602	9913.ENSBTAP00000045471		0	FALSE	interacts with	MRPL51 (interacts with) MRPS31
0.061	0.132	0.865	0	0.848	0	0	interacts with	GADD45GIP1 (interacts with) MRPL13	0	9913.ENSBTAP00000020114	9913.ENSBTAP00000008903		0	FALSE	interacts with	GADD45GIP1 (interacts with) MRPL13
0	0.131	0.979	0	0.977	0	0	interacts with	GADD45GIP1 (interacts with) MRPL51	0	9913.ENSBTAP00000020114	9913.ENSBTAP00000019602		0	FALSE	interacts with	GADD45GIP1 (interacts with) MRPL51
0	0.131	0.862	0	0.848	0	0	interacts with	MRPL27 (interacts with) MRPS30	0	9913.ENSBTAP00000028954	9913.ENSBTAP00000000091		0	FALSE	interacts with	MRPL27 (interacts with) MRPS30
0.053	0.13	0.931	0	0.923	0	0	interacts with	MRPL4 (interacts with) MRPL51	0	9913.ENSBTAP00000057411	9913.ENSBTAP00000019602		0	FALSE	interacts with	MRPL4 (interacts with) MRPL51
0.048	0.13	0.863	0	0.848	0	0	interacts with	MRPL19 (interacts with) MRPL48	0	9913.ENSBTAP00000003312	9913.ENSBTAP00000042506		0	FALSE	interacts with	MRPL19 (interacts with) MRPL48
0.13	0.128	0.874	0	0.848	0	0	interacts with	MRPL4 (interacts with) MRPL55	0	9913.ENSBTAP00000057411	9913.ENSBTAP00000027614		0	FALSE	interacts with	MRPL4 (interacts with) MRPL55
0	0.128	0.786	0	0.765	0.038	0	interacts with	MRPL35 (interacts with) PTCD3	0	9913.ENSBTAP00000006331	9913.ENSBTAP00000008498		0	FALSE	interacts with	MRPL35 (interacts with) PTCD3
0.069	0.126	0.865	0	0.848	0	0	interacts with	MRPL16 (interacts with) MRPL51	0	9913.ENSBTAP00000028236	9913.ENSBTAP00000019602		0	FALSE	interacts with	MRPL16 (interacts with) MRPL51
0.043	0.124	0.785	0	0.765	0	0	interacts with	GADD45GIP1 (interacts with) MRPL35	0	9913.ENSBTAP00000020114	9913.ENSBTAP00000006331		0	FALSE	interacts with	GADD45GIP1 (interacts with) MRPL35
0.087	0.122	0.867	0	0.848	0	0	interacts with	MRPL2 (interacts with) MRPL51	0	9913.ENSBTAP00000016951	9913.ENSBTAP00000019602		0	FALSE	interacts with	MRPL2 (interacts with) MRPL51
0.78	0.119	0.95	0	0.766	0	0	interacts with	GADD45GIP1 (interacts with) MRPL30	0	9913.ENSBTAP00000020114	9913.ENSBTAP00000005183		0	FALSE	interacts with	GADD45GIP1 (interacts with) MRPL30
0.514	0.117	0.929	0	0.848	0	0	interacts with	MRPL51 (interacts with) MRPS30	0	9913.ENSBTAP00000019602	9913.ENSBTAP00000000091		0	FALSE	interacts with	MRPL51 (interacts with) MRPS30
0	0.117	0.965	0	0.962	0	0	interacts with	MRPL43 (interacts with) MRPL47	0	9913.ENSBTAP00000004265	9913.ENSBTAP00000003195		0	FALSE	interacts with	MRPL43 (interacts with) MRPL47
0.053	0.117	0.971	0.8	0.848	0	0	interacts with	MRPS11 (interacts with) MRPS30	0	9913.ENSBTAP00000026421	9913.ENSBTAP00000000091		0	FALSE	interacts with	MRPS11 (interacts with) MRPS30
0	0.114	0.861	0	0.85	0	0	interacts with	GADD45GIP1 (interacts with) MRPL19	0	9913.ENSBTAP00000020114	9913.ENSBTAP00000003312		0	FALSE	interacts with	GADD45GIP1 (interacts with) MRPL19
0	0.114	0.859	0	0.848	0	0	interacts with	MRPL12 (interacts with) MRPS31	0	9913.ENSBTAP00000048266	9913.ENSBTAP00000045471		0	FALSE	interacts with	MRPL12 (interacts with) MRPS31
0	0.113	0.782	0	0.765	0	0	interacts with	MRPL35 (interacts with) MRPL4	0	9913.ENSBTAP00000006331	9913.ENSBTAP00000057411		0	FALSE	interacts with	MRPL35 (interacts with) MRPL4
0.282	0.112	0.894	0	0.848	0	0	interacts with	MRPL12 (interacts with) PTCD3	0	9913.ENSBTAP00000048266	9913.ENSBTAP00000008498		0	FALSE	interacts with	MRPL12 (interacts with) PTCD3
0.083	0.112	0.98	0.8	0.893	0	0	interacts with	MRPS25 (interacts with) PTCD3	0	9913.ENSBTAP00000018234	9913.ENSBTAP00000008498		0	FALSE	interacts with	MRPS25 (interacts with) PTCD3
0.082	0.112	0.865	0	0.848	0	0	interacts with	MRPL12 (interacts with) MRPL48	0	9913.ENSBTAP00000048266	9913.ENSBTAP00000042506		0	FALSE	interacts with	MRPL12 (interacts with) MRPL48
0.103	0.112	0.868	0	0.848	0	0	interacts with	MRPL4 (interacts with) PTCD3	0	9913.ENSBTAP00000057411	9913.ENSBTAP00000008498		0	FALSE	interacts with	MRPL4 (interacts with) PTCD3
0.696	0.111	0.998	0.8	0.969	0	0	interacts with	MRPS31 (interacts with) PTCD3	0	9913.ENSBTAP00000045471	9913.ENSBTAP00000008498		0	FALSE	interacts with	MRPS31 (interacts with) PTCD3
0.552	0.11	0.934	0	0.848	0	0	interacts with	MRPL48 (interacts with) PTCD3	0	9913.ENSBTAP00000042506	9913.ENSBTAP00000008498		0	FALSE	interacts with	MRPL48 (interacts with) PTCD3
0.264	0.106	0.891	0	0.848	0	0	interacts with	MRPL32 (interacts with) PTCD3	0	9913.ENSBTAP00000001313	9913.ENSBTAP00000008498		0	FALSE	interacts with	MRPL32 (interacts with) PTCD3
0	0.105	0.858	0	0.848	0	0	interacts with	GADD45GIP1 (interacts with) MRPL32	0	9913.ENSBTAP00000020114	9913.ENSBTAP00000001313		0	FALSE	interacts with	GADD45GIP1 (interacts with) MRPL32
0	0.103	0.857	0	0.848	0	0	interacts with	MRPL43 (interacts with) MRPL48	0	9913.ENSBTAP00000004265	9913.ENSBTAP00000042506		0	FALSE	interacts with	MRPL43 (interacts with) MRPL48
0.243	0.103	0.887	0	0.848	0	0	interacts with	GADD45GIP1 (interacts with) MRPL45	0	9913.ENSBTAP00000020114	9913.ENSBTAP00000034751		0	FALSE	interacts with	GADD45GIP1 (interacts with) MRPL45
0.165	0.103	0.808	0	0.765	0	0	interacts with	MRPL30 (interacts with) PTCD3	0	9913.ENSBTAP00000005183	9913.ENSBTAP00000008498		0	FALSE	interacts with	MRPL30 (interacts with) PTCD3
0.118	0.1	0.868	0	0.848	0	0	interacts with	MRPL4 (interacts with) MRPS31	0	9913.ENSBTAP00000057411	9913.ENSBTAP00000045471		0	FALSE	interacts with	MRPL4 (interacts with) MRPS31
0.179	0.097	0.877	0	0.848	0	0	interacts with	MRPL51 (interacts with) PTCD3	0	9913.ENSBTAP00000019602	9913.ENSBTAP00000008498		0	FALSE	interacts with	MRPL51 (interacts with) PTCD3
0.069	0.095	0.86	0	0.848	0	0	interacts with	GADD45GIP1 (interacts with) MRPL48	0	9913.ENSBTAP00000020114	9913.ENSBTAP00000042506		0	FALSE	interacts with	GADD45GIP1 (interacts with) MRPL48
0	0.092	0.777	0	0.765	0	0	interacts with	GADD45GIP1 (interacts with) MRPS14	0	9913.ENSBTAP00000020114	9913.ENSBTAP00000001465		0	FALSE	interacts with	GADD45GIP1 (interacts with) MRPS14
0.058	0.092	0.858	0	0.848	0	0	interacts with	MRPL9 (interacts with) MRPS25	0	9913.ENSBTAP00000001054	9913.ENSBTAP00000018234		0	FALSE	interacts with	MRPL9 (interacts with) MRPS25
0	0.09	0.855	0	0.848	0	0	interacts with	MRPL55 (interacts with) MRRF	0	9913.ENSBTAP00000027614	9913.ENSBTAP00000024516		0	FALSE	interacts with	MRPL55 (interacts with) MRRF
0.456	0.09	0.918	0	0.848	0	0	interacts with	MRPL55 (interacts with) MRPS31	0	9913.ENSBTAP00000027614	9913.ENSBTAP00000045471		0	FALSE	interacts with	MRPL55 (interacts with) MRPS31
0.216	0.09	0.97	0	0.962	0	0	interacts with	MRPL47 (interacts with) MRPL9	0	9913.ENSBTAP00000003195	9913.ENSBTAP00000001054		0	FALSE	interacts with	MRPL47 (interacts with) MRPL9
0.235	0.09	0.884	0	0.848	0	0	interacts with	MRPL43 (interacts with) MRPS30	0	9913.ENSBTAP00000004265	9913.ENSBTAP00000000091		0	FALSE	interacts with	MRPL43 (interacts with) MRPS30
0.475	0.087	0.92	0	0.848	0	0	interacts with	MRPL19 (interacts with) MRPL55	0	9913.ENSBTAP00000003312	9913.ENSBTAP00000027614		0	FALSE	interacts with	MRPL19 (interacts with) MRPL55
0.651	0.087	0.947	0	0.848	0	0	interacts with	MRPL9 (interacts with) MRPS31	0	9913.ENSBTAP00000001054	9913.ENSBTAP00000045471		0	FALSE	interacts with	MRPL9 (interacts with) MRPS31
0	0.086	0.855	0	0.848	0	0	interacts with	GADD45GIP1 (interacts with) MRPS31	0	9913.ENSBTAP00000020114	9913.ENSBTAP00000045471		0	FALSE	interacts with	GADD45GIP1 (interacts with) MRPS31
0.253	0.085	0.887	0	0.848	0	0	interacts with	MRPL9 (interacts with) PTCD3	0	9913.ENSBTAP00000001054	9913.ENSBTAP00000008498		0	FALSE	interacts with	MRPL9 (interacts with) PTCD3
0.579	0.083	0.998	0.9	0.964	0	0	interacts with	MRPS15 (interacts with) MRPS31	0	9913.ENSBTAP00000033158	9913.ENSBTAP00000045471		0	FALSE	interacts with	MRPS15 (interacts with) MRPS31
0.057	0.083	0.858	0	0.85	0	0	interacts with	MRPL9 (interacts with) MRPS30	0	9913.ENSBTAP00000001054	9913.ENSBTAP00000000091		0	FALSE	interacts with	MRPL9 (interacts with) MRPS30
0.168	0.081	0.967	0.8	0.815	0	0	interacts with	MRPS14 (interacts with) PTCD3	0	9913.ENSBTAP00000001465	9913.ENSBTAP00000008498		0	FALSE	interacts with	MRPS14 (interacts with) PTCD3
0.558	0.08	0.939	0	0.864	0	0	interacts with	GADD45GIP1 (interacts with) MRPS30	0	9913.ENSBTAP00000020114	9913.ENSBTAP00000000091		0	FALSE	interacts with	GADD45GIP1 (interacts with) MRPS30
0.383	0.077	0.905	0	0.848	0	0	interacts with	MRPL13 (interacts with) PTCD3	0	9913.ENSBTAP00000008903	9913.ENSBTAP00000008498		0	FALSE	interacts with	MRPL13 (interacts with) PTCD3
0	0.075	0.773	0	0.765	0	0	interacts with	GADD45GIP1 (interacts with) MRPS18C	0	9913.ENSBTAP00000020114	9913.ENSBTAP00000024161		0	FALSE	interacts with	GADD45GIP1 (interacts with) MRPS18C
0.176	0.072	0.996	0.9	0.964	0	0	interacts with	MRPS11 (interacts with) MRPS31	0	9913.ENSBTAP00000026421	9913.ENSBTAP00000045471		0	FALSE	interacts with	MRPS11 (interacts with) MRPS31
0.217	0.072	0.974	0.8	0.843	0	0	interacts with	MRPS7 (interacts with) PTCD3	0	9913.ENSBTAP00000021471	9913.ENSBTAP00000008498		0	FALSE	interacts with	MRPS7 (interacts with) PTCD3
0.313	0.07	0.894	0	0.848	0	0	interacts with	MRPL43 (interacts with) MRRF	0	9913.ENSBTAP00000004265	9913.ENSBTAP00000024516		0	FALSE	interacts with	MRPL43 (interacts with) MRRF
0.282	0.07	0.889	0	0.848	0	0	interacts with	MRPL45 (interacts with) PTCD3	0	9913.ENSBTAP00000034751	9913.ENSBTAP00000008498		0	FALSE	interacts with	MRPL45 (interacts with) PTCD3
0.14	0	0.878	0	0.864	0	0	interacts with	GADD45GIP1 (interacts with) MRPL47	0	9913.ENSBTAP00000020114	9913.ENSBTAP00000003195		0	FALSE	interacts with	GADD45GIP1 (interacts with) MRPL47
0.118	0	0.86	0	0.848	0	0	interacts with	GADD45GIP1 (interacts with) PTCD3	0	9913.ENSBTAP00000020114	9913.ENSBTAP00000008498		0	FALSE	interacts with	GADD45GIP1 (interacts with) PTCD3
0	0	0.848	0	0.848	0	0	interacts with	MRPL27 (interacts with) MRPS31	0	9913.ENSBTAP00000028954	9913.ENSBTAP00000045471		0	FALSE	interacts with	MRPL27 (interacts with) MRPS31
0	0	0.848	0	0.848	0	0	interacts with	GADD45GIP1 (interacts with) MRRF	0	9913.ENSBTAP00000020114	9913.ENSBTAP00000024516		0	FALSE	interacts with	GADD45GIP1 (interacts with) MRRF
0.143	0	0.864	0	0.848	0	0	interacts with	MRPL55 (interacts with) PTCD3	0	9913.ENSBTAP00000027614	9913.ENSBTAP00000008498		0	FALSE	interacts with	MRPL55 (interacts with) PTCD3
0.061	0	0.962	0.8	0.815	0	0	interacts with	MRPS16 (interacts with) PTCD3	0	9913.ENSBTAP00000001255	9913.ENSBTAP00000008498		0	FALSE	interacts with	MRPS16 (interacts with) PTCD3
0.106	0	0.858	0	0.848	0	0	interacts with	MRPL24 (interacts with) PTCD3	0	9913.ENSBTAP00000001991	9913.ENSBTAP00000008498		0	FALSE	interacts with	MRPL24 (interacts with) PTCD3
0	0	0.848	0	0.848	0	0	interacts with	MRPL2 (interacts with) PTCD3	0	9913.ENSBTAP00000016951	9913.ENSBTAP00000008498		0	FALSE	interacts with	MRPL2 (interacts with) PTCD3
0.156	0	0.988	0.8	0.936	0	0	interacts with	MRPS11 (interacts with) PTCD3	0	9913.ENSBTAP00000026421	9913.ENSBTAP00000008498		0	FALSE	interacts with	MRPS11 (interacts with) PTCD3
0.177	0	0.869	0	0.848	0	0	interacts with	MRPL51 (interacts with) MRRF	0	9913.ENSBTAP00000019602	9913.ENSBTAP00000024516		0	FALSE	interacts with	MRPL51 (interacts with) MRRF
0	0	0.848	0	0.848	0	0	interacts with	MRPL27 (interacts with) PTCD3	0	9913.ENSBTAP00000028954	9913.ENSBTAP00000008498		0	FALSE	interacts with	MRPL27 (interacts with) PTCD3
0	0	0.848	0	0.848	0	0	interacts with	MRPL43 (interacts with) MRPS31	0	9913.ENSBTAP00000004265	9913.ENSBTAP00000045471		0	FALSE	interacts with	MRPL43 (interacts with) MRPS31
0	0	0.848	0	0.848	0	0	interacts with	MRPL43 (interacts with) PTCD3	0	9913.ENSBTAP00000004265	9913.ENSBTAP00000008498		0	FALSE	interacts with	MRPL43 (interacts with) PTCD3

## Sheet: Yellow
automated_textmining	coexpression	combined_score	database_annotated	experimentally_determined_interaction	gene_fusion	homology	interaction	name	neighborhood_on_chromosome	node1_string_id	node2_string_id	path length	phylogenetic_cooccurrence	selected	shared interaction	shared name
0.664	0.972	0.99	0	0.094	0	0	interacts with	COL1A2 (interacts with) MMP2	0	9913.ENSBTAP00000033771	9913.ENSBTAP00000025657		0	FALSE	interacts with	COL1A2 (interacts with) MMP2
0.377	0.959	0.973	0	0.048	0	0	interacts with	FBN1 (interacts with) MMP2	0	9913.ENSBTAP00000064428	9913.ENSBTAP00000025657		0	FALSE	interacts with	FBN1 (interacts with) MMP2
0.73	0.779	0.942	0	0.106	0	0	interacts with	COL1A2 (interacts with) FBN1	0	9913.ENSBTAP00000033771	9913.ENSBTAP00000064428		0	FALSE	interacts with	COL1A2 (interacts with) FBN1
0.232	0.706	0.764	0	0	0	0	interacts with	MFAP5 (interacts with) MYOC	0	9913.ENSBTAP00000000398	9913.ENSBTAP00000027111		0	FALSE	interacts with	MFAP5 (interacts with) MYOC
0.246	0.704	0.767	0	0	0	0	interacts with	MYOC (interacts with) TNXB	0	9913.ENSBTAP00000027111	9913.ENSBTAP00000001893		0	FALSE	interacts with	MYOC (interacts with) TNXB
0.123	0.684	0.711	0	0	0	0	interacts with	MFAP2 (interacts with) MMP2	0	9913.ENSBTAP00000060508	9913.ENSBTAP00000025657		0	FALSE	interacts with	MFAP2 (interacts with) MMP2
0.604	0.669	0.914	0.4	0	0	0.56	interacts with	COL1A2 (interacts with) COL6A3	0	9913.ENSBTAP00000033771	9913.ENSBTAP00000018479		0	FALSE	interacts with	COL1A2 (interacts with) COL6A3
0.187	0.641	0.698	0	0.048	0	0	interacts with	COL1A2 (interacts with) MFAP2	0	9913.ENSBTAP00000033771	9913.ENSBTAP00000060508		0	FALSE	interacts with	COL1A2 (interacts with) MFAP2
0.499	0.501	0.739	0	0	0	0	interacts with	MFAP5 (interacts with) TNXB	0	9913.ENSBTAP00000000398	9913.ENSBTAP00000001893		0	FALSE	interacts with	MFAP5 (interacts with) TNXB
0	0.485	0.489	0	0.05	0	0	interacts with	MMP2 (interacts with) TNXB	0	9913.ENSBTAP00000025657	9913.ENSBTAP00000001893		0	FALSE	interacts with	MMP2 (interacts with) TNXB
0.65	0.393	0.789	0	0.088	0	0	interacts with	COL1A2 (interacts with) LOX	0	9913.ENSBTAP00000033771	9913.ENSBTAP00000068980		0	FALSE	interacts with	COL1A2 (interacts with) LOX
0.912	0.371	0.971	0.5	0.101	0	0	interacts with	FBN1 (interacts with) MFAP2	0	9913.ENSBTAP00000064428	9913.ENSBTAP00000060508		0	FALSE	interacts with	FBN1 (interacts with) MFAP2
0.257	0.368	0.53	0	0.08	0	0	interacts with	COL6A3 (interacts with) MMP2	0	9913.ENSBTAP00000018479	9913.ENSBTAP00000025657		0	FALSE	interacts with	COL6A3 (interacts with) MMP2
0.132	0.365	0.425	0	0	0	0	interacts with	MMP2 (interacts with) PTGIS	0	9913.ENSBTAP00000025657	9913.ENSBTAP00000057920		0	FALSE	interacts with	MMP2 (interacts with) PTGIS
0.566	0.355	0.728	0	0.106	0	0	interacts with	COL6A3 (interacts with) FBN1	0	9913.ENSBTAP00000018479	9913.ENSBTAP00000064428		0	FALSE	interacts with	COL6A3 (interacts with) FBN1
0.131	0.351	0.412	0	0	0	0	interacts with	LOX (interacts with) SERPINF1	0	9913.ENSBTAP00000068980	9913.ENSBTAP00000012804		0	FALSE	interacts with	LOX (interacts with) SERPINF1
0.499	0.349	0.668	0	0.063	0	0	interacts with	COL1A2 (interacts with) SERPINF1	0	9913.ENSBTAP00000033771	9913.ENSBTAP00000012804		0	FALSE	interacts with	COL1A2 (interacts with) SERPINF1
0.841	0.324	0.941	0.5	0.043	0	0	interacts with	FBN1 (interacts with) MFAP5	0	9913.ENSBTAP00000064428	9913.ENSBTAP00000000398		0	FALSE	interacts with	FBN1 (interacts with) MFAP5
0.69	0.308	0.794	0	0.117	0	0	interacts with	FBN1 (interacts with) LOX	0	9913.ENSBTAP00000064428	9913.ENSBTAP00000068980		0	FALSE	interacts with	FBN1 (interacts with) LOX
0.182	0.307	0.409	0	0	0	0	interacts with	MMP2 (interacts with) MYOC	0	9913.ENSBTAP00000025657	9913.ENSBTAP00000027111		0	FALSE	interacts with	MMP2 (interacts with) MYOC
0.222	0.298	0.431	0	0	0	0	interacts with	MFAP2 (interacts with) TNXB	0	9913.ENSBTAP00000060508	9913.ENSBTAP00000001893		0	FALSE	interacts with	MFAP2 (interacts with) TNXB
0.259	0.275	0.439	0	0	0	0	interacts with	ITGBL1 (interacts with) MFAP5	0	9913.ENSBTAP00000053831	9913.ENSBTAP00000000398		0	FALSE	interacts with	ITGBL1 (interacts with) MFAP5
0.501	0.267	0.618	0	0	0	0	interacts with	COL1A2 (interacts with) TNXB	0	9913.ENSBTAP00000033771	9913.ENSBTAP00000001893		0	FALSE	interacts with	COL1A2 (interacts with) TNXB
0.412	0.257	0.544	0	0	0	0	interacts with	COL1A2 (interacts with) MFAP5	0	9913.ENSBTAP00000033771	9913.ENSBTAP00000000398		0	FALSE	interacts with	COL1A2 (interacts with) MFAP5
0.646	0.25	0.733	0	0.077	0	0.679	interacts with	FBLN5 (interacts with) FBN1	0	9913.ENSBTAP00000063953	9913.ENSBTAP00000064428		0	FALSE	interacts with	FBLN5 (interacts with) FBN1
0.271	0.237	0.449	0	0.089	0	0	interacts with	FBN1 (interacts with) ITGBL1	0	9913.ENSBTAP00000064428	9913.ENSBTAP00000053831		0	FALSE	interacts with	FBN1 (interacts with) ITGBL1
0.317	0.236	0.66	0.4	0	0	0	interacts with	LOX (interacts with) MFAP5	0	9913.ENSBTAP00000068980	9913.ENSBTAP00000000398		0	FALSE	interacts with	LOX (interacts with) MFAP5
0.457	0.235	0.588	0	0.088	0	0	interacts with	COL1A2 (interacts with) FBLN5	0	9913.ENSBTAP00000033771	9913.ENSBTAP00000063953		0	FALSE	interacts with	COL1A2 (interacts with) FBLN5
0.275	0.207	0.4	0	0	0	0	interacts with	MFAP5 (interacts with) SERPINF1	0	9913.ENSBTAP00000000398	9913.ENSBTAP00000012804		0	FALSE	interacts with	MFAP5 (interacts with) SERPINF1
0.298	0.202	0.416	0	0	0	0	interacts with	CD34 (interacts with) MFAP5	0	9913.ENSBTAP00000073399	9913.ENSBTAP00000000398		0	FALSE	interacts with	CD34 (interacts with) MFAP5
0.661	0.191	0.714	0	0	0	0	interacts with	CD34 (interacts with) MMP2	0	9913.ENSBTAP00000073399	9913.ENSBTAP00000025657		0	FALSE	interacts with	CD34 (interacts with) MMP2
0.381	0.186	0.474	0	0	0	0	interacts with	CD34 (interacts with) COL1A2	0	9913.ENSBTAP00000073399	9913.ENSBTAP00000033771		0	FALSE	interacts with	CD34 (interacts with) COL1A2
0.47	0.181	0.578	0	0.105	0	0	interacts with	FBLN5 (interacts with) PRELP	0	9913.ENSBTAP00000063953	9913.ENSBTAP00000023709		0	FALSE	interacts with	FBLN5 (interacts with) PRELP
0.566	0.179	0.922	0.8	0	0	0.68	interacts with	MFAP2 (interacts with) MFAP5	0	9913.ENSBTAP00000060508	9913.ENSBTAP00000000398		0	FALSE	interacts with	MFAP2 (interacts with) MFAP5
0.6	0.178	0.875	0.65	0.048	0	0	interacts with	COL1A2 (interacts with) ITGA11	0	9913.ENSBTAP00000033771	9913.ENSBTAP00000011032		0	FALSE	interacts with	COL1A2 (interacts with) ITGA11
0.305	0.178	0.42	0	0.067	0	0	interacts with	FBN1 (interacts with) TNXB	0	9913.ENSBTAP00000064428	9913.ENSBTAP00000001893		0	FALSE	interacts with	FBN1 (interacts with) TNXB
0.54	0.178	0.614	0	0.063	0	0	interacts with	LOX (interacts with) MMP2	0	9913.ENSBTAP00000068980	9913.ENSBTAP00000025657		0	FALSE	interacts with	LOX (interacts with) MMP2
0.345	0.17	0.46	0	0.087	0	0	interacts with	COL6A3 (interacts with) PRELP	0	9913.ENSBTAP00000018479	9913.ENSBTAP00000023709		0	FALSE	interacts with	COL6A3 (interacts with) PRELP
0.824	0.169	0.915	0.4	0.144	0	0	interacts with	FBLN5 (interacts with) LOX	0	9913.ENSBTAP00000063953	9913.ENSBTAP00000068980		0	FALSE	interacts with	FBLN5 (interacts with) LOX
0.809	0.168	0.845	0	0.101	0	0	interacts with	FBN1 (interacts with) MYOC	0	9913.ENSBTAP00000064428	9913.ENSBTAP00000027111		0	FALSE	interacts with	FBN1 (interacts with) MYOC
0.146	0.158	0.611	0.5	0.046	0	0.762	interacts with	MMP16 (interacts with) MMP2	0	9913.ENSBTAP00000053634	9913.ENSBTAP00000025657		0	FALSE	interacts with	MMP16 (interacts with) MMP2
0.321	0.153	0.417	0	0.067	0	0	interacts with	COL1A2 (interacts with) PTGIS	0	9913.ENSBTAP00000033771	9913.ENSBTAP00000057920		0	FALSE	interacts with	COL1A2 (interacts with) PTGIS
0.387	0.142	0.488	0	0.105	0	0	interacts with	FBN1 (interacts with) PRELP	0	9913.ENSBTAP00000064428	9913.ENSBTAP00000023709		0	FALSE	interacts with	FBN1 (interacts with) PRELP
0.381	0.13	0.438	0	0	0	0	interacts with	COL6A3 (interacts with) TNXB	0	9913.ENSBTAP00000018479	9913.ENSBTAP00000001893		0	FALSE	interacts with	COL6A3 (interacts with) TNXB
0.429	0.129	0.481	0	0	0	0	interacts with	COL6A3 (interacts with) MFAP5	0	9913.ENSBTAP00000018479	9913.ENSBTAP00000000398		0	FALSE	interacts with	COL6A3 (interacts with) MFAP5
0.347	0.128	0.434	0	0.087	0	0	interacts with	COL1A2 (interacts with) PRELP	0	9913.ENSBTAP00000033771	9913.ENSBTAP00000023709		0	FALSE	interacts with	COL1A2 (interacts with) PRELP
0.353	0.123	0.426	0	0.069	0	0	interacts with	COL6A3 (interacts with) ITGBL1	0	9913.ENSBTAP00000018479	9913.ENSBTAP00000053831		0	FALSE	interacts with	COL6A3 (interacts with) ITGBL1
0.353	0.12	0.407	0	0	0	0	interacts with	PCOLCE2 (interacts with) SERPINF1	0	9913.ENSBTAP00000021330	9913.ENSBTAP00000012804		0	FALSE	interacts with	PCOLCE2 (interacts with) SERPINF1
0.593	0.115	0.801	0.4	0.079	0	0.558	interacts with	COL14A1 (interacts with) COL1A2	0	9913.ENSBTAP00000017783	9913.ENSBTAP00000033771		0.154	FALSE	interacts with	COL14A1 (interacts with) COL1A2
0.48	0.115	0.581	0	0.164	0	0	interacts with	ITGA11 (interacts with) ITGBL1	0	9913.ENSBTAP00000011032	9913.ENSBTAP00000053831		0	FALSE	interacts with	ITGA11 (interacts with) ITGBL1
0.48	0.114	0.534	0	0.07	0	0	interacts with	MMP2 (interacts with) PTI	0	9913.ENSBTAP00000025657	9913.ENSBTAP00000056883		0	FALSE	interacts with	MMP2 (interacts with) PTI
0.725	0.111	0.84	0.4	0	0	0	interacts with	LOX (interacts with) MFAP2	0	9913.ENSBTAP00000068980	9913.ENSBTAP00000060508		0	FALSE	interacts with	LOX (interacts with) MFAP2
0.044	0.11	0.678	0.65	0.048	0	0	interacts with	ITGA11 (interacts with) TNXB	0	9913.ENSBTAP00000011032	9913.ENSBTAP00000001893		0	FALSE	interacts with	ITGA11 (interacts with) TNXB
0.367	0.11	0.419	0	0.052	0	0	interacts with	FBN1 (interacts with) MMP16	0	9913.ENSBTAP00000064428	9913.ENSBTAP00000053634		0	FALSE	interacts with	FBN1 (interacts with) MMP16
0.902	0.103	0.909	0	0	0	0	interacts with	CD34 (interacts with) KIT	0	9913.ENSBTAP00000073399	9913.ENSBTAP00000003498		0	FALSE	interacts with	CD34 (interacts with) KIT
0.389	0.103	0.467	0	0.106	0	0	interacts with	COL14A1 (interacts with) FBN1	0	9913.ENSBTAP00000017783	9913.ENSBTAP00000064428		0	FALSE	interacts with	COL14A1 (interacts with) FBN1
0.445	0.097	0.477	0	0	0	0	interacts with	CD34 (interacts with) PTI	0	9913.ENSBTAP00000073399	9913.ENSBTAP00000056883		0	FALSE	interacts with	CD34 (interacts with) PTI
0.266	0.096	0.685	0.4	0.303	0	0	interacts with	COL1A2 (interacts with) PCOLCE2	0	9913.ENSBTAP00000033771	9913.ENSBTAP00000021330		0	FALSE	interacts with	COL1A2 (interacts with) PCOLCE2
0.375	0.095	0.433	0	0.078	0	0	interacts with	ITGA11 (interacts with) MMP16	0	9913.ENSBTAP00000011032	9913.ENSBTAP00000053634		0	FALSE	interacts with	ITGA11 (interacts with) MMP16
0.263	0.09	0.579	0.4	0.079	0	0.578	interacts with	COL14A1 (interacts with) COL6A3	0	9913.ENSBTAP00000017783	9913.ENSBTAP00000018479		0	FALSE	interacts with	COL14A1 (interacts with) COL6A3
0.621	0.09	0.812	0.5	0	0	0	interacts with	FBLN5 (interacts with) MFAP5	0	9913.ENSBTAP00000063953	9913.ENSBTAP00000000398		0	FALSE	interacts with	FBLN5 (interacts with) MFAP5
0.674	0.09	0.839	0.5	0	0	0	interacts with	FBLN5 (interacts with) MFAP2	0	9913.ENSBTAP00000063953	9913.ENSBTAP00000060508		0	FALSE	interacts with	FBLN5 (interacts with) MFAP2
0.33	0.089	0.537	0	0.303	0	0	interacts with	COL6A3 (interacts with) PCOLCE2	0	9913.ENSBTAP00000018479	9913.ENSBTAP00000021330		0	FALSE	interacts with	COL6A3 (interacts with) PCOLCE2
0.438	0.084	0.466	0	0.047	0	0	interacts with	LOX (interacts with) PTGIS	0	9913.ENSBTAP00000068980	9913.ENSBTAP00000057920		0	FALSE	interacts with	LOX (interacts with) PTGIS
0.369	0.084	0.416	0	0.069	0	0	interacts with	COL14A1 (interacts with) ITGBL1	0	9913.ENSBTAP00000017783	9913.ENSBTAP00000053831		0	FALSE	interacts with	COL14A1 (interacts with) ITGBL1
0.287	0.082	0.448	0	0.223	0	0	interacts with	COL14A1 (interacts with) PCOLCE2	0	9913.ENSBTAP00000017783	9913.ENSBTAP00000021330		0	FALSE	interacts with	COL14A1 (interacts with) PCOLCE2
0.385	0.082	0.449	0	0.102	0	0	interacts with	COL14A1 (interacts with) PRELP	0	9913.ENSBTAP00000017783	9913.ENSBTAP00000023709		0	FALSE	interacts with	COL14A1 (interacts with) PRELP
0.172	0.079	0.518	0.4	0.07	0	0.757	interacts with	COL14A1 (interacts with) COL21A1	0	9913.ENSBTAP00000017783	9913.ENSBTAP00000071931		0	FALSE	interacts with	COL14A1 (interacts with) COL21A1
0.393	0.079	0.421	0	0.047	0	0	interacts with	FBN1 (interacts with) PTGIS	0	9913.ENSBTAP00000064428	9913.ENSBTAP00000057920		0	FALSE	interacts with	FBN1 (interacts with) PTGIS
0.49	0.07	0.702	0.4	0.079	0.029	0	interacts with	COL1A2 (interacts with) COL21A1	0	9913.ENSBTAP00000033771	9913.ENSBTAP00000071931		0	FALSE	interacts with	COL1A2 (interacts with) COL21A1
0.227	0.07	0.549	0.4	0.079	0	0.598	interacts with	COL21A1 (interacts with) COL6A3	0	9913.ENSBTAP00000071931	9913.ENSBTAP00000018479		0	FALSE	interacts with	COL21A1 (interacts with) COL6A3
0.455	0.069	0.695	0.4	0.117	0	0.668	interacts with	FYN (interacts with) KIT	0	9913.ENSBTAP00000015730	9913.ENSBTAP00000003498		0	FALSE	interacts with	FYN (interacts with) KIT
0.424	0.056	0.446	0	0.063	0	0	interacts with	COL21A1 (interacts with) MMP16	0	9913.ENSBTAP00000071931	9913.ENSBTAP00000053634		0	FALSE	interacts with	COL21A1 (interacts with) MMP16
0.411	0.048	0.415	0	0	0	0	interacts with	FAM78A (interacts with) LRRC17	0	9913.ENSBTAP00000005969	9913.ENSBTAP00000068388		0	FALSE	interacts with	FAM78A (interacts with) LRRC17
0.589	0.048	0.624	0	0.117	0	0	interacts with	LRP6 (interacts with) PTI	0	9913.ENSBTAP00000053723	9913.ENSBTAP00000056883		0	FALSE	interacts with	LRP6 (interacts with) PTI
0.578	0	0.578	0	0	0	0	interacts with	HMOX1 (interacts with) PTI	0	9913.ENSBTAP00000061215	9913.ENSBTAP00000056883		0	FALSE	interacts with	HMOX1 (interacts with) PTI
0.43	0	0.447	0	0.069	0	0	interacts with	COL21A1 (interacts with) ITGBL1	0	9913.ENSBTAP00000071931	9913.ENSBTAP00000053831		0	FALSE	interacts with	COL21A1 (interacts with) ITGBL1
0.422	0	0.422	0	0	0	0	interacts with	CD34 (interacts with) HMOX1	0	9913.ENSBTAP00000073399	9913.ENSBTAP00000061215		0	FALSE	interacts with	CD34 (interacts with) HMOX1
0.531	0	0.541	0	0.062	0	0	interacts with	FYN (interacts with) PTI	0	9913.ENSBTAP00000015730	9913.ENSBTAP00000056883		0	FALSE	interacts with	FYN (interacts with) PTI
0.426	0	0.426	0	0	0	0	interacts with	LRP6 (interacts with) SIRT2	0	9913.ENSBTAP00000053723	9913.ENSBTAP00000002327		0	FALSE	interacts with	LRP6 (interacts with) SIRT2
0.167	0	0.918	0.9	0.101	0	0	interacts with	LRP6 (interacts with) SERPINF1	0	9913.ENSBTAP00000053723	9913.ENSBTAP00000012804		0	FALSE	interacts with	LRP6 (interacts with) SERPINF1
0.518	0	0.518	0	0	0	0	interacts with	TNXB (interacts with) VARS1	0	9913.ENSBTAP00000001893	9913.ENSBTAP00000007404		0	FALSE	interacts with	TNXB (interacts with) VARS1
0.589	0	0.589	0	0	0	0	interacts with	GALNT15 (interacts with) MFAP5	0	9913.ENSBTAP00000010847	9913.ENSBTAP00000000398		0	FALSE	interacts with	GALNT15 (interacts with) MFAP5
